# Supplementary material for: Conformational ensembles for protein structure prediction
Source: Sci Rep. 2025 Mar 12;15:8513. doi: 10.1038/s41598-024-84066-z (PMC11904239; doi:10.1038/s41598-024-84066-z)
Supplement: Supplementary file 2 — Supplementary Information 2. [file 41598_2024_84066_MOESM2_ESM.pdb]

REMARK Protein structure prediction by Protein Structure Fingerprint Technology                                      
REMARK DNA-binding domain regions(100-288)of P53_HUMAN                 
REMARK Dr. Jiaan Yang
REMARK jiaanyang@yahoo.com
REMARK 
REMARK Ref: Jiaan Yang,etc. Comprehensive folding variations for protein folding. Proteins. 2022, 90(11), 1851-1872. 
REMARK
REMARK Conformations of Protein Structure Prediction
REMARK MODEL 1:PFVM-01; 
REMARK MODEL 2:Coupling;
REMARK MODEL 3:2-1Mix;
REMARK MODEL 4:2-2Mix;
REMARK MODEL 5:2-3Mix;
REMARK
REMARK 4/2/2024 
REMARK
METHOD Protein Structure Fingerprint Technology
METHOD Protein Folding Variation Matrix (PFVM)
METHOD Ensemble of Multiple Conformations for Protein Structure Prediction
MODEL        1
PARENT N/A
ATOM      1  N   SER A  96     114.742  75.455 -37.489  1.00 35.66           N  	
ATOM      2  CA  SER A  96     114.190  74.655 -36.405  1.00 32.94           C  	
ATOM      3  C   SER A  96     113.529  75.539 -35.351  1.00 27.95           C  	
ATOM      4  O   SER A  96     112.991  75.031 -34.365  1.00 26.90           O  	
ATOM      5  CB  SER A  96     115.272  73.778 -35.766  1.00 35.97           C  	
ATOM      6  OG  SER A  96     116.322  74.563 -35.226  1.00 38.53           O  	
ATOM      7  N   VAL A  97     113.583  76.855 -35.560  1.00 24.99           N  	
ATOM      8  CA  VAL A  97     112.881  77.821 -34.711  1.00 21.75           C  	
ATOM      9  C   VAL A  97     112.212  78.892 -35.569  1.00 20.44           C  	
ATOM     10  O   VAL A  97     112.896  79.604 -36.318  1.00 21.23           O  	
ATOM     11  CB  VAL A  97     113.823  78.480 -33.693  1.00 22.12           C  	
ATOM     12  CG1 VAL A  97     113.051  79.467 -32.863  1.00 23.97           C  	
ATOM     13  CG2 VAL A  97     114.489  77.441 -32.802  1.00 21.40           C  	
ATOM     14  N   PRO A  98     110.895  79.058 -35.476  1.00 18.28           N  	
ATOM     15  CA  PRO A  98     110.229  80.112 -36.251  1.00 18.40           C  	
ATOM     16  C   PRO A  98     110.648  81.493 -35.770  1.00 18.10           C  	
ATOM     17  O   PRO A  98     110.857  81.714 -34.577  1.00 18.43           O  	
ATOM     18  CB  PRO A  98     108.739  79.868 -35.968  1.00 19.11           C  	
ATOM     19  CG  PRO A  98     108.662  78.454 -35.454  1.00 19.70           C  	
ATOM     20  CD  PRO A  98     109.942  78.231 -34.719  1.00 18.08           C  	
ATOM     21  N   SER A  99     110.756  82.429 -36.711  1.00 18.34           N  	
ATOM     22  CA  SER A  99     111.106  83.799 -36.365  1.00 19.18           C  	
ATOM     23  C   SER A  99     109.976  84.470 -35.591  1.00 18.45           C  	
ATOM     24  O   SER A  99     108.790  84.211 -35.818  1.00 18.80           O  	
ATOM     25  CB  SER A  99     111.389  84.607 -37.630  1.00 20.25           C  	
ATOM     26  OG  SER A  99     111.599  85.978 -37.327  1.00 21.84           O  	
ATOM     27  N   GLN A 100     110.357  85.340 -34.657  1.00 18.04           N  	
ATOM     28  CA  GLN A 100     109.395  86.146 -33.915  1.00 17.71           C  	
ATOM     29  C   GLN A 100     109.581  87.636 -34.153  1.00 18.34           C  	
ATOM     30  O   GLN A 100     109.030  88.444 -33.398  1.00 20.73           O  	
ATOM     31  CB  GLN A 100     109.472  85.847 -32.416  1.00 18.90           C  	
ATOM     32  CG  GLN A 100     110.826  86.152 -31.795  1.00 19.45           C  	
ATOM     33  CD  GLN A 100     110.863  85.794 -30.325  1.00 20.23           C  	
ATOM     34  OE1 GLN A 100     111.229  84.674 -29.953  1.00 21.90           O  	
ATOM     35  NE2 GLN A 100     110.477  86.741 -29.478  1.00 19.89           N  	
ATOM     36  N   LYS A 101     110.336  88.018 -35.178  1.00 17.61           N  	
ATOM     37  CA  LYS A 101     110.628  89.423 -35.422  1.00 17.27           C  	
ATOM     38  C   LYS A 101     109.379  90.149 -35.907  1.00 15.69           C  	
ATOM     39  O   LYS A 101     108.753  89.743 -36.891  1.00 15.10           O  	
ATOM     40  CB  LYS A 101     111.725  89.527 -36.480  1.00 19.62           C  	
ATOM     41  CG  LYS A 101     112.029  90.935 -36.953  1.00 23.00           C  	
ATOM     42  CD  LYS A 101     112.815  91.718 -35.928  1.00 27.37           C  	
ATOM     43  CE  LYS A 101     113.265  93.052 -36.503  1.00 30.36           C  	
ATOM     44  NZ  LYS A 101     113.915  92.878 -37.829  1.00 32.70           N  	
ATOM     45  N   THR A 102     109.024  91.235 -35.225  1.00 14.84           N  	
ATOM     46  CA  THR A 102     107.885  92.037 -35.650  1.00 14.36           C  	
ATOM     47  C   THR A 102     108.163  92.626 -37.026  1.00 14.14           C  	
ATOM     48  O   THR A 102     109.250  93.156 -37.277  1.00 15.79           O  	
ATOM     49  CB  THR A 102     107.639  93.148 -34.632  1.00 15.59           C  	
ATOM     50  OG1 THR A 102     107.324  92.561 -33.363  1.00 17.99           O  	
ATOM     51  CG2 THR A 102     106.487  94.046 -35.072  1.00 16.41           C  	
ATOM     52  N   TYR A 103     107.185  92.512 -37.924  1.00 12.48           N  	
ATOM     53  CA  TYR A 103     107.366  92.951 -39.305  1.00 12.84           C  	
ATOM     54  C   TYR A 103     106.020  93.439 -39.824  1.00 12.23           C  	
ATOM     55  O   TYR A 103     105.130  92.634 -40.109  1.00 12.70           O  	
ATOM     56  CB  TYR A 103     107.915  91.800 -40.145  1.00 15.26           C  	
ATOM     57  CG  TYR A 103     107.988  92.055 -41.630  1.00 17.76           C  	
ATOM     58  CD1 TYR A 103     108.705  93.131 -42.145  1.00 20.00           C  	
ATOM     59  CD2 TYR A 103     107.357  91.198 -42.524  1.00 19.31           C  	
ATOM     60  CE1 TYR A 103     108.775  93.349 -43.520  1.00 21.13           C  	
ATOM     61  CE2 TYR A 103     107.422  91.406 -43.886  1.00 21.11           C  	
ATOM     62  CZ  TYR A 103     108.130  92.475 -44.380  1.00 21.86           C  	
ATOM     63  OH  TYR A 103     108.183  92.661 -45.742  1.00 25.23           O  	
ATOM     64  N   GLN A 104     105.863  94.760 -39.950  1.00 12.93           N  	
ATOM     65  CA  GLN A 104     104.592  95.274 -40.454  1.00 12.64           C  	
ATOM     66  C   GLN A 104     104.389  94.959 -41.931  1.00 13.43           C  	
ATOM     67  O   GLN A 104     103.253  94.730 -42.359  1.00 13.97           O  	
ATOM     68  CB  GLN A 104     104.463  96.771 -40.197  1.00 13.49           C  	
ATOM     69  CG  GLN A 104     104.245  97.091 -38.732  1.00 15.06           C  	
ATOM     70  CD  GLN A 104     103.433  98.350 -38.532  1.00 17.83           C  	
ATOM     71  OE1 GLN A 104     103.176  99.097 -39.482  1.00 21.02           O  	
ATOM     72  NE2 GLN A 104     103.006  98.586 -37.299  1.00 19.34           N  	
ATOM     73  N   GLY A 105     105.462  94.937 -42.716  1.00 14.22           N  	
ATOM     74  CA  GLY A 105     105.346  94.643 -44.132  1.00 14.12           C  	
ATOM     75  C   GLY A 105     104.643  95.744 -44.923  1.00 14.82           C  	
ATOM     76  O   GLY A 105     104.352  96.840 -44.436  1.00 15.53           O  	
ATOM     77  N   SER A 106     104.364  95.412 -46.184  1.00 14.95           N  	
ATOM     78  CA  SER A 106     103.816  96.386 -47.126  1.00 16.35           C  	
ATOM     79  C   SER A 106     102.419  96.853 -46.757  1.00 15.90           C  	
ATOM     80  O   SER A 106     102.013  97.949 -47.172  1.00 17.10           O  	
ATOM     81  CB  SER A 106     103.763  95.780 -48.528  1.00 19.57           C  	
ATOM     82  OG  SER A 106     105.056  95.424 -48.962  1.00 24.43           O  	
ATOM     83  N   TYR A 107     101.672  96.051 -46.003  1.00 13.42           N  	
ATOM     84  CA  TYR A 107     100.296  96.379 -45.669  1.00 13.70           C  	
ATOM     85  C   TYR A 107     100.134  96.992 -44.285  1.00 13.68           C  	
ATOM     86  O   TYR A 107      99.006  97.302 -43.899  1.00 15.12           O  	
ATOM     87  CB  TYR A 107      99.400  95.149 -45.855  1.00 14.19           C  	
ATOM     88  CG  TYR A 107      99.548  94.617 -47.247  1.00 15.79           C  	
ATOM     89  CD1 TYR A 107      98.945  95.264 -48.306  1.00 16.60           C  	
ATOM     90  CD2 TYR A 107     100.334  93.505 -47.510  1.00 17.31           C  	
ATOM     91  CE1 TYR A 107      99.097  94.816 -49.589  1.00 17.26           C  	
ATOM     92  CE2 TYR A 107     100.492  93.042 -48.804  1.00 17.71           C  	
ATOM     93  CZ  TYR A 107      99.871  93.704 -49.840  1.00 18.91           C  	
ATOM     94  OH  TYR A 107     100.015  93.269 -51.140  1.00 22.41           O  	
ATOM     95  N   GLY A 108     101.225  97.199 -43.546  1.00 12.27           N  	
ATOM     96  CA  GLY A 108     101.146  97.800 -42.223  1.00 12.01           C  	
ATOM     97  C   GLY A 108     100.421  96.915 -41.228  1.00 11.81           C  	
ATOM     98  O   GLY A 108      99.569  97.390 -40.470  1.00 13.18           O  	
ATOM     99  N   PHE A 109     100.761  95.628 -41.212  1.00 11.85           N  	
ATOM    100  CA  PHE A 109     100.058  94.645 -40.398  1.00 10.52           C  	
ATOM    101  C   PHE A 109     100.487  94.730 -38.938  1.00 10.99           C  	
ATOM    102  O   PHE A 109     101.684  94.749 -38.636  1.00 12.61           O  	
ATOM    103  CB  PHE A 109     100.388  93.253 -40.931  1.00 11.02           C  	
ATOM    104  CG  PHE A 109      99.801  92.134 -40.116  1.00 10.25           C  	
ATOM    105  CD1 PHE A 109      98.439  91.898 -40.138  1.00 11.25           C  	
ATOM    106  CD2 PHE A 109     100.612  91.315 -39.329  1.00 11.53           C  	
ATOM    107  CE1 PHE A 109      97.881  90.865 -39.401  1.00 12.60           C  	
ATOM    108  CE2 PHE A 109     100.067  90.265 -38.591  1.00 12.19           C  	
ATOM    109  CZ  PHE A 109      98.695  90.043 -38.626  1.00 12.11           C  	
ATOM    110  N   ARG A 110      99.511  94.751 -38.033  1.00 10.02           N  	
ATOM    111  CA  ARG A 110      99.806  94.659 -36.609  1.00 10.03           C  	
ATOM    112  C   ARG A 110      98.567  94.183 -35.858  1.00 10.20           C  	
ATOM    113  O   ARG A 110      97.444  94.258 -36.361  1.00 11.18           O  	
ATOM    114  CB  ARG A 110     100.330  95.985 -36.027  1.00 11.43           C  	
ATOM    115  CG  ARG A 110      99.296  97.107 -35.877  1.00 11.66           C  	
ATOM    116  CD  ARG A 110      99.051  97.832 -37.200  1.00 12.13           C  	
ATOM    117  NE  ARG A 110      98.183  98.991 -37.011  1.00 12.58           N  	
ATOM    118  CZ  ARG A 110      97.764  99.777 -37.998  1.00 13.79           C  	
ATOM    119  NH1 ARG A 110      98.140  99.537 -39.245  1.00 16.08           N  	
ATOM    120  NH2 ARG A 110      96.965 100.802 -37.744  1.00 16.72           N  	
ATOM    121  N   LEU A 111      98.790  93.702 -34.639  1.00 10.23           N  	
ATOM    122  CA  LEU A 111      97.702  93.204 -33.809  1.00  9.71           C  	
ATOM    123  C   LEU A 111      97.119  94.314 -32.939  1.00 11.04           C  	
ATOM    124  O   LEU A 111      97.716  95.372 -32.755  1.00 13.49           O  	
ATOM    125  CB  LEU A 111      98.215  92.102 -32.889  1.00 10.15           C  	
ATOM    126  CG  LEU A 111      98.856  90.912 -33.587  1.00 10.29           C  	
ATOM    127  CD1 LEU A 111      99.367  89.918 -32.570  1.00 11.51           C  	
ATOM    128  CD2 LEU A 111      97.877  90.263 -34.562  1.00 10.91           C  	
ATOM    129  N   GLY A 112      95.942  94.040 -32.381  1.00 10.25           N  	
ATOM    130  CA  GLY A 112      95.352  94.905 -31.375  1.00  9.69           C  	
ATOM    131  C   GLY A 112      94.598  94.059 -30.374  1.00  9.72           C  	
ATOM    132  O   GLY A 112      94.147  92.959 -30.688  1.00 10.83           O  	
ATOM    133  N   PHE A 113      94.451  94.591 -29.160  1.00 10.30           N  	
ATOM    134  CA  PHE A 113      93.775  93.882 -28.085  1.00 11.14           C  	
ATOM    135  C   PHE A 113      92.763  94.791 -27.404  1.00 12.83           C  	
ATOM    136  O   PHE A 113      92.950  96.005 -27.326  1.00 14.85           O  	
ATOM    137  CB  PHE A 113      94.778  93.352 -27.054  1.00 11.70           C  	
ATOM    138  CG  PHE A 113      95.748  92.371 -27.633  1.00 11.05           C  	
ATOM    139  CD1 PHE A 113      96.919  92.816 -28.223  1.00 11.12           C  	
ATOM    140  CD2 PHE A 113      95.473  91.014 -27.619  1.00 12.02           C  	
ATOM    141  CE1 PHE A 113      97.810  91.930 -28.791  1.00 12.64           C  	
ATOM    142  CE2 PHE A 113      96.363  90.116 -28.169  1.00 13.50           C  	
ATOM    143  CZ  PHE A 113      97.539  90.571 -28.764  1.00 13.73           C  	
ATOM    144  N   LEU A 114      91.692  94.185 -26.901  1.00 14.48           N  	
ATOM    145  CA  LEU A 114      90.699  94.917 -26.130  1.00 14.68           C  	
ATOM    146  C   LEU A 114      91.276  95.342 -24.780  1.00 14.79           C  	
ATOM    147  O   LEU A 114      92.342  94.893 -24.357  1.00 16.31           O  	
ATOM    148  CB  LEU A 114      89.474  94.037 -25.895  1.00 17.25           C  	
ATOM    149  CG  LEU A 114      88.850  93.509 -27.181  1.00 20.24           C  	
ATOM    150  CD1 LEU A 114      87.672  92.611 -26.872  1.00 21.82           C  	
ATOM    151  CD2 LEU A 114      88.427  94.674 -28.052  1.00 21.71           C  	
ATOM    152  N   HIS A 115      90.542  96.210 -24.088  1.00 14.96           N  	
ATOM    153  CA  HIS A 115      90.915  96.674 -22.750  1.00 15.13           C  	
ATOM    154  C   HIS A 115      89.908  96.089 -21.765  1.00 16.20           C  	
ATOM    155  O   HIS A 115      88.901  96.714 -21.434  1.00 19.27           O  	
ATOM    156  CB  HIS A 115      90.950  98.185 -22.724  1.00 16.90           C  	
ATOM    157  CG  HIS A 115      91.894  98.752 -23.728  1.00 17.35           C  	
ATOM    158  ND1 HIS A 115      93.229  98.957 -23.460  1.00 19.33           N  	
ATOM    159  CD2 HIS A 115      91.714  99.086 -25.026  1.00 18.29           C  	
ATOM    160  CE1 HIS A 115      93.824  99.424 -24.543  1.00 18.08           C  	
ATOM    161  NE2 HIS A 115      92.927  99.511 -25.507  1.00 20.04           N  	
ATOM    162  N  ASER A 116      90.201  94.880 -21.292  0.64 15.04           N  	
ATOM    163  N  BSER A 116      90.188  94.878 -21.292  0.36 16.22           N  	
ATOM    164  CA ASER A 116      89.262  94.107 -20.492  0.64 15.56           C  	
ATOM    165  CA BSER A 116      89.231  94.135 -20.485  0.36 17.35           C  	
ATOM    166  C  ASER A 116      89.438  94.293 -18.992  0.64 16.27           C  	
ATOM    167  C  BSER A 116      89.433  94.298 -18.985  0.36 17.09           C  	
ATOM    168  O  ASER A 116      88.574  93.852 -18.229  0.64 17.58           O  	
ATOM    169  O  BSER A 116      88.587  93.835 -18.214  0.36 18.06           O  	
ATOM    170  CB ASER A 116      89.380  92.620 -20.837  0.64 16.13           C  	
ATOM    171  CB BSER A 116      89.291  92.649 -20.835  0.36 19.21           C  	
ATOM    172  OG ASER A 116      89.203  92.410 -22.228  0.64 17.19           O  	
ATOM    173  OG BSER A 116      90.569  92.141 -20.534  0.36 20.78           O  	
ATOM    174  N   GLY A 117      90.523  94.923 -18.551  1.00 16.17           N  	
ATOM    175  CA  GLY A 117      90.730  95.152 -17.135  1.00 16.61           C  	
ATOM    176  C   GLY A 117      91.242  93.920 -16.412  1.00 16.42           C  	
ATOM    177  O   GLY A 117      91.559  92.888 -17.012  1.00 16.20           O  	
ATOM    178  N   THR A 118      91.332  94.041 -15.081  1.00 17.83           N  	
ATOM    179  CA  THR A 118      91.972  93.010 -14.266  1.00 20.22           C  	
ATOM    180  C   THR A 118      91.089  92.533 -13.117  1.00 21.77           C  	
ATOM    181  O   THR A 118      91.601  92.043 -12.104  1.00 22.23           O  	
ATOM    182  CB  THR A 118      93.326  93.482 -13.736  1.00 22.89           C  	
ATOM    183  OG1 THR A 118      93.134  94.635 -12.909  1.00 23.91           O  	
ATOM    184  CG2 THR A 118      94.256  93.841 -14.882  1.00 24.04           C  	
ATOM    185  N   ALA A 119      89.772  92.659 -13.249  1.00 21.39           N  	
ATOM    186  CA  ALA A 119      88.887  92.142 -12.215  1.00 23.10           C  	
ATOM    187  C   ALA A 119      89.077  90.636 -12.059  1.00 25.24           C  	
ATOM    188  O   ALA A 119      89.484  89.936 -12.991  1.00 25.58           O  	
ATOM    189  CB  ALA A 119      87.431  92.451 -12.553  1.00 24.03           C  	
ATOM    190  N   LYS A 120      88.781  90.140 -10.854  1.00 28.01           N  	
ATOM    191  CA  LYS A 120      88.972  88.723 -10.559  1.00 29.12           C  	
ATOM    192  C   LYS A 120      88.197  87.833 -11.523  1.00 30.23           C  	
ATOM    193  O   LYS A 120      88.625  86.708 -11.809  1.00 31.26           O  	
ATOM    194  CB  LYS A 120      88.560  88.431  -9.114  1.00 29.81           C  	
ATOM    195  N   SER A 121      87.079  88.325 -12.053  1.00 29.59           N  	
ATOM    196  CA  SER A 121      86.209  87.549 -12.926  1.00 29.32           C  	
ATOM    197  C   SER A 121      86.620  87.569 -14.396  1.00 26.37           C  	
ATOM    198  O   SER A 121      86.021  86.843 -15.195  1.00 27.31           O  	
ATOM    199  CB  SER A 121      84.775  88.071 -12.812  1.00 32.01           C  	
ATOM    200  OG  SER A 121      84.736  89.465 -13.072  1.00 34.13           O  	
ATOM    201  N   VAL A 122      87.613  88.371 -14.782  1.00 22.27           N  	
ATOM    202  CA  VAL A 122      87.941  88.507 -16.198  1.00 19.32           C  	
ATOM    203  C   VAL A 122      88.474  87.185 -16.747  1.00 18.15           C  	
ATOM    204  O   VAL A 122      89.190  86.442 -16.062  1.00 19.72           O  	
ATOM    205  CB  VAL A 122      88.917  89.681 -16.405  1.00 18.37           C  	
ATOM    206  CG1 VAL A 122      90.353  89.282 -16.083  1.00 19.30           C  	
ATOM    207  CG2 VAL A 122      88.791  90.259 -17.817  1.00 19.31           C  	
ATOM    208  N   THR A 123      88.102  86.864 -17.989  1.00 15.59           N  	
ATOM    209  CA  THR A 123      88.487  85.589 -18.586  1.00 14.90           C  	
ATOM    210  C   THR A 123      89.634  85.712 -19.577  1.00 13.53           C  	
ATOM    211  O   THR A 123      90.249  84.693 -19.926  1.00 13.80           O  	
ATOM    212  CB  THR A 123      87.291  84.952 -19.304  1.00 16.86           C  	
ATOM    213  OG1 THR A 123      86.861  85.804 -20.377  1.00 17.73           O  	
ATOM    214  CG2 THR A 123      86.134  84.729 -18.340  1.00 18.31           C  	
ATOM    215  N   CYS A 124      89.929  86.925 -20.032  1.00 13.02           N  	
ATOM    216  CA  CYS A 124      91.003  87.176 -20.981  1.00 12.88           C  	
ATOM    217  C   CYS A 124      91.370  88.638 -20.816  1.00 12.10           C  	
ATOM    218  O   CYS A 124      90.481  89.493 -20.811  1.00 13.87           O  	
ATOM    219  CB  CYS A 124      90.517  86.922 -22.413  1.00 14.51           C  	
ATOM    220  SG  CYS A 124      91.752  87.205 -23.705  1.00 17.51           S  	
ATOM    221  N   THR A 125      92.659  88.923 -20.671  1.00 10.97           N  	
ATOM    222  CA  THR A 125      93.091  90.303 -20.507  1.00 10.35           C  	
ATOM    223  C   THR A 125      94.520  90.458 -21.008  1.00 10.18           C  	
ATOM    224  O   THR A 125      95.357  89.574 -20.816  1.00 12.01           O  	
ATOM    225  CB  THR A 125      92.923  90.763 -19.049  1.00 11.75           C  	
ATOM    226  OG1 THR A 125      93.202  92.163 -18.955  1.00 12.96           O  	
ATOM    227  CG2 THR A 125      93.832  89.977 -18.102  1.00 12.54           C  	
ATOM    228  N   TYR A 126      94.783  91.574 -21.675  1.00  9.88           N  	
ATOM    229  CA  TYR A 126      96.061  91.819 -22.321  1.00  9.49           C  	
ATOM    230  C   TYR A 126      96.825  92.915 -21.587  1.00 10.09           C  	
ATOM    231  O   TYR A 126      96.270  93.982 -21.297  1.00 11.45           O  	
ATOM    232  CB  TYR A 126      95.856  92.217 -23.784  1.00  9.66           C  	
ATOM    233  CG  TYR A 126      97.142  92.597 -24.453  1.00  9.89           C  	
ATOM    234  CD1 TYR A 126      98.076  91.630 -24.805  1.00  9.50           C  	
ATOM    235  CD2 TYR A 126      97.435  93.925 -24.718  1.00 10.26           C  	
ATOM    236  CE1 TYR A 126      99.269  91.979 -25.402  1.00  9.53           C  	
ATOM    237  CE2 TYR A 126      98.620  94.285 -25.319  1.00 10.25           C  	
ATOM    238  CZ  TYR A 126      99.535  93.313 -25.655  1.00  9.57           C  	
ATOM    239  OH  TYR A 126     100.723  93.672 -26.244  1.00 11.50           O  	
ATOM    240  N   SER A 127      98.112  92.667 -21.335  1.00  9.28           N  	
ATOM    241  CA  SER A 127      98.987  93.644 -20.704  1.00 10.15           C  	
ATOM    242  C   SER A 127      99.905  94.252 -21.748  1.00 10.61           C  	
ATOM    243  O   SER A 127     100.848  93.578 -22.192  1.00 10.67           O  	
ATOM    244  CB  SER A 127      99.825  92.977 -19.620  1.00 11.42           C  	
ATOM    245  OG  SER A 127     100.827  93.864 -19.157  1.00 12.91           O  	
ATOM    246  N   PRO A 128      99.701  95.514 -22.145  1.00 11.67           N  	
ATOM    247  CA  PRO A 128     100.670  96.157 -23.051  1.00 12.31           C  	
ATOM    248  C   PRO A 128     102.064  96.269 -22.459  1.00 13.04           C  	
ATOM    249  O   PRO A 128     103.052  96.117 -23.187  1.00 14.74           O  	
ATOM    250  CB  PRO A 128     100.055  97.545 -23.307  1.00 13.40           C  	
ATOM    251  CG  PRO A 128      98.610  97.386 -22.986  1.00 15.03           C  	
ATOM    252  CD  PRO A 128      98.515  96.354 -21.907  1.00 12.40           C  	
ATOM    253  N   ALA A 129     102.177  96.541 -21.153  1.00 12.93           N  	
ATOM    254  CA  ALA A 129     103.499  96.714 -20.563  1.00 14.21           C  	
ATOM    255  C   ALA A 129     104.325  95.439 -20.650  1.00 14.41           C  	
ATOM    256  O   ALA A 129     105.552  95.508 -20.792  1.00 17.69           O  	
ATOM    257  CB  ALA A 129     103.378  97.175 -19.110  1.00 15.48           C  	
ATOM    258  N   LEU A 130     103.675  94.276 -20.582  1.00 13.52           N  	
ATOM    259  CA  LEU A 130     104.346  92.986 -20.668  1.00 13.74           C  	
ATOM    260  C   LEU A 130     104.274  92.365 -22.060  1.00 14.43           C  	
ATOM    261  O   LEU A 130     104.933  91.342 -22.291  1.00 16.90           O  	
ATOM    262  CB  LEU A 130     103.727  92.002 -19.658  1.00 13.91           C  	
ATOM    263  CG  LEU A 130     103.769  92.382 -18.178  1.00 14.98           C  	
ATOM    264  CD1 LEU A 130     102.779  91.558 -17.358  1.00 15.95           C  	
ATOM    265  CD2 LEU A 130     105.187  92.219 -17.624  1.00 17.52           C  	
ATOM    266  N   ASN A 131     103.514  92.961 -22.982  1.00 12.63           N  	
ATOM    267  CA  ASN A 131     103.107  92.330 -24.248  1.00 10.58           C  	
ATOM    268  C   ASN A 131     102.680  90.886 -24.022  1.00 10.20           C  	
ATOM    269  O   ASN A 131     103.222  89.948 -24.604  1.00 10.38           O  	
ATOM    270  CB  ASN A 131     104.182  92.415 -25.338  1.00 10.67           C  	
ATOM    271  CG  ASN A 131     103.695  91.882 -26.696  1.00 11.05           C  	
ATOM    272  OD1 ASN A 131     102.509  91.977 -27.037  1.00 11.83           O  	
ATOM    273  ND2 ASN A 131     104.615  91.316 -27.466  1.00 11.78           N  	
ATOM    274  N   LYS A 132     101.699  90.715 -23.140  1.00  9.89           N  	
ATOM    275  CA  LYS A 132     101.361  89.382 -22.662  1.00  9.00           C  	
ATOM    276  C   LYS A 132      99.858  89.272 -22.486  1.00  9.59           C  	
ATOM    277  O   LYS A 132      99.247  90.117 -21.829  1.00 10.20           O  	
ATOM    278  CB  LYS A 132     102.062  89.110 -21.326  1.00 10.18           C  	
ATOM    279  CG  LYS A 132     101.836  87.708 -20.754  1.00 10.70           C  	
ATOM    280  CD  LYS A 132     102.875  87.399 -19.684  1.00 13.08           C  	
ATOM    281  CE  LYS A 132     102.662  86.020 -19.076  1.00 15.51           C  	
ATOM    282  NZ  LYS A 132     103.745  85.687 -18.114  1.00 17.07           N  	
ATOM    283  N   LEU A 133      99.278  88.232 -23.077  1.00  9.15           N  	
ATOM    284  CA  LEU A 133      97.868  87.917 -22.919  1.00  8.94           C  	
ATOM    285  C   LEU A 133      97.715  86.899 -21.790  1.00  9.95           C  	
ATOM    286  O   LEU A 133      98.466  85.930 -21.727  1.00 10.45           O  	
ATOM    287  CB  LEU A 133      97.346  87.314 -24.221  1.00 10.70           C  	
ATOM    288  CG  LEU A 133      95.851  87.065 -24.309  1.00 12.36           C  	
ATOM    289  CD1 LEU A 133      95.106  88.401 -24.352  1.00 15.15           C  	
ATOM    290  CD2 LEU A 133      95.538  86.200 -25.533  1.00 15.74           C  	
ATOM    291  N   PHE A 134      96.756  87.134 -20.901  1.00  9.46           N  	
ATOM    292  CA  PHE A 134      96.428  86.223 -19.813  1.00 10.65           C  	
ATOM    293  C   PHE A 134      95.007  85.727 -20.037  1.00 10.46           C  	
ATOM    294  O   PHE A 134      94.086  86.535 -20.187  1.00 11.41           O  	
ATOM    295  CB  PHE A 134      96.472  86.948 -18.462  1.00 11.15           C  	
ATOM    296  CG  PHE A 134      97.829  87.482 -18.079  1.00 10.87           C  	
ATOM    297  CD1 PHE A 134      98.299  88.674 -18.612  1.00 12.03           C  	
ATOM    298  CD2 PHE A 134      98.597  86.827 -17.125  1.00 11.97           C  	
ATOM    299  CE1 PHE A 134      99.532  89.169 -18.249  1.00 12.02           C  	
ATOM    300  CE2 PHE A 134      99.825  87.320 -16.744  1.00 12.37           C  	
ATOM    301  CZ  PHE A 134     100.303  88.491 -17.310  1.00 12.04           C  	
ATOM    302  N   CYS A 135      94.812  84.410 -20.051  1.00 10.66           N  	
ATOM    303  CA  CYS A 135      93.475  83.915 -20.355  1.00 12.20           C  	
ATOM    304  C   CYS A 135      93.199  82.623 -19.606  1.00 12.73           C  	
ATOM    305  O   CYS A 135      94.116  81.897 -19.217  1.00 13.91           O  	
ATOM    306  CB  CYS A 135      93.288  83.692 -21.857  1.00 14.05           C  	
ATOM    307  SG  CYS A 135      94.431  82.470 -22.556  1.00 16.66           S  	
ATOM    308  N   GLN A 136      91.910  82.347 -19.418  1.00 13.01           N  	
ATOM    309  CA  GLN A 136      91.452  81.083 -18.870  1.00 14.00           C  	
ATOM    310  C   GLN A 136      91.434  80.001 -19.945  1.00 13.39           C  	
ATOM    311  O   GLN A 136      91.443  80.271 -21.151  1.00 14.36           O  	
ATOM    312  CB  GLN A 136      90.060  81.239 -18.253  1.00 15.39           C  	
ATOM    313  CG  GLN A 136      90.078  82.043 -16.958  1.00 18.19           C  	
ATOM    314  CD  GLN A 136      88.699  82.287 -16.380  1.00 21.52           C  	
ATOM    315  OE1 GLN A 136      87.685  82.001 -17.011  1.00 24.44           O  	
ATOM    316  NE2 GLN A 136      88.658  82.829 -15.172  1.00 24.15           N  	
ATOM    317  N   LEU A 137      91.400  78.755 -19.481  1.00 12.92           N  	
ATOM    318  CA  LEU A 137      91.422  77.601 -20.365  1.00 13.28           C  	
ATOM    319  C   LEU A 137      90.191  77.566 -21.264  1.00 13.18           C  	
ATOM    320  O   LEU A 137      89.056  77.622 -20.785  1.00 13.29           O  	
ATOM    321  CB  LEU A 137      91.441  76.352 -19.495  1.00 14.54           C  	
ATOM    322  CG  LEU A 137      91.360  75.021 -20.220  1.00 15.31           C  	
ATOM    323  CD1 LEU A 137      92.628  74.827 -21.002  1.00 16.60           C  	
ATOM    324  CD2 LEU A 137      91.149  73.898 -19.212  1.00 16.13           C  	
ATOM    325  N   ALA A 138      90.426  77.482 -22.580  1.00 13.58           N  	
ATOM    326  CA  ALA A 138      89.364  77.273 -23.567  1.00 15.29           C  	
ATOM    327  C   ALA A 138      88.343  78.411 -23.594  1.00 16.86           C  	
ATOM    328  O   ALA A 138      87.184  78.207 -23.956  1.00 21.89           O  	
ATOM    329  CB  ALA A 138      88.671  75.918 -23.389  1.00 16.69           C  	
ATOM    330  N   LYS A 139      88.750  79.613 -23.212  1.00 14.31           N  	
ATOM    331  CA  LYS A 139      87.883  80.779 -23.286  1.00 14.04           C  	
ATOM    332  C   LYS A 139      88.255  81.654 -24.482  1.00 12.98           C  	
ATOM    333  O   LYS A 139      89.385  81.632 -24.979  1.00 13.84           O  	
ATOM    334  CB  LYS A 139      87.965  81.594 -21.991  1.00 17.00           C  	
ATOM    335  CG  LYS A 139      87.499  80.849 -20.743  1.00 20.86           C  	
ATOM    336  CD  LYS A 139      86.027  80.505 -20.788  1.00 24.37           C  	
ATOM    337  CE  LYS A 139      85.442  80.423 -19.381  1.00 28.00           C  	
ATOM    338  NZ  LYS A 139      86.187  79.491 -18.517  1.00 30.69           N  	
ATOM    339  N   THR A 140      87.281  82.445 -24.931  1.00 12.11           N  	
ATOM    340  CA  THR A 140      87.464  83.283 -26.112  1.00 11.44           C  	
ATOM    341  C   THR A 140      88.544  84.333 -25.886  1.00 11.72           C  	
ATOM    342  O   THR A 140      88.492  85.096 -24.917  1.00 13.68           O  	
ATOM    343  CB  THR A 140      86.139  83.970 -26.448  1.00 11.93           C  	
ATOM    344  OG1 THR A 140      85.141  82.979 -26.695  1.00 13.45           O  	
ATOM    345  CG2 THR A 140      86.293  84.838 -27.689  1.00 14.49           C  	
ATOM    346  N   CYS A 141      89.521  84.379 -26.794  1.00 10.53           N  	
ATOM    347  CA  CYS A 141      90.566  85.408 -26.789  1.00 10.63           C  	
ATOM    348  C   CYS A 141      90.449  86.228 -28.063  1.00 10.45           C  	
ATOM    349  O   CYS A 141      90.895  85.780 -29.137  1.00 11.11           O  	
ATOM    350  CB  CYS A 141      91.955  84.775 -26.712  1.00 11.77           C  	
ATOM    351  SG  CYS A 141      92.226  83.802 -25.251  1.00 14.59           S  	
ATOM    352  N   PRO A 142      89.866  87.427 -28.001  1.00 10.98           N  	
ATOM    353  CA  PRO A 142      89.728  88.249 -29.209  1.00 12.29           C  	
ATOM    354  C   PRO A 142      91.052  88.920 -29.548  1.00 11.94           C  	
ATOM    355  O   PRO A 142      91.663  89.591 -28.712  1.00 14.68           O  	
ATOM    356  CB  PRO A 142      88.664  89.287 -28.825  1.00 14.12           C  	
ATOM    357  CG  PRO A 142      88.132  88.867 -27.485  1.00 15.23           C  	
ATOM    358  CD  PRO A 142      89.187  88.019 -26.841  1.00 13.10           C  	
ATOM    359  N   VAL A 143      91.512  88.709 -30.776  1.00 10.96           N  	
ATOM    360  CA  VAL A 143      92.726  89.345 -31.270  1.00 10.25           C  	
ATOM    361  C   VAL A 143      92.362  90.139 -32.516  1.00 11.40           C  	
ATOM    362  O   VAL A 143      91.826  89.581 -33.481  1.00 11.94           O  	
ATOM    363  CB  VAL A 143      93.822  88.308 -31.557  1.00 11.20           C  	
ATOM    364  CG1 VAL A 143      95.064  89.000 -32.106  1.00 13.25           C  	
ATOM    365  CG2 VAL A 143      94.153  87.527 -30.269  1.00 12.23           C  	
ATOM    366  N   GLN A 144      92.603  91.449 -32.476  1.00 10.40           N  	
ATOM    367  CA  GLN A 144      92.325  92.301 -33.622  1.00 10.27           C  	
ATOM    368  C   GLN A 144      93.475  92.273 -34.616  1.00  9.91           C  	
ATOM    369  O   GLN A 144      94.651  92.208 -34.238  1.00 11.15           O  	
ATOM    370  CB  GLN A 144      92.116  93.744 -33.175  1.00 12.16           C  	
ATOM    371  CG  GLN A 144      91.016  93.921 -32.165  1.00 14.36           C  	
ATOM    372  CD  GLN A 144      90.926  95.340 -31.685  1.00 17.17           C  	
ATOM    373  OE1 GLN A 144      91.907  96.087 -31.726  1.00 15.88           O  	
ATOM    374  NE2 GLN A 144      89.744  95.728 -31.227  1.00 21.05           N  	
ATOM    375  N   LEU A 145      93.126  92.343 -35.894  1.00 11.55           N  	
ATOM    376  CA  LEU A 145      94.090  92.477 -36.971  1.00 11.52           C  	
ATOM    377  C   LEU A 145      93.871  93.840 -37.595  1.00 11.19           C  	
ATOM    378  O   LEU A 145      92.732  94.197 -37.915  1.00 12.65           O  	
ATOM    379  CB  LEU A 145      93.859  91.392 -38.024  1.00 14.11           C  	
ATOM    380  CG  LEU A 145      93.789  89.961 -37.482  1.00 15.50           C  	
ATOM    381  CD1 LEU A 145      93.483  88.987 -38.607  1.00 17.31           C  	
ATOM    382  CD2 LEU A 145      95.082  89.589 -36.770  1.00 15.32           C  	
ATOM    383  N   TRP A 146      94.951  94.605 -37.738  1.00 10.56           N  	
ATOM    384  CA  TRP A 146      94.912  95.952 -38.286  1.00 10.95           C  	
ATOM    385  C   TRP A 146      95.871  96.015 -39.460  1.00 12.74           C  	
ATOM    386  O   TRP A 146      96.974  95.467 -39.396  1.00 12.21           O  	
ATOM    387  CB  TRP A 146      95.370  96.977 -37.237  1.00 11.28           C  	
ATOM    388  CG  TRP A 146      94.406  97.157 -36.110  1.00 11.40           C  	
ATOM    389  CD1 TRP A 146      94.362  96.449 -34.947  1.00 12.48           C  	
ATOM    390  CD2 TRP A 146      93.346  98.115 -36.039  1.00 11.79           C  	
ATOM    391  NE1 TRP A 146      93.340  96.914 -34.150  1.00 13.25           N  	
ATOM    392  CE2 TRP A 146      92.694  97.928 -34.805  1.00 13.05           C  	
ATOM    393  CE3 TRP A 146      92.875  99.102 -36.909  1.00 13.07           C  	
ATOM    394  CZ2 TRP A 146      91.599  98.694 -34.417  1.00 13.98           C  	
ATOM    395  CZ3 TRP A 146      91.787  99.859 -36.523  1.00 14.86           C  	
ATOM    396  CH2 TRP A 146      91.165  99.653 -35.289  1.00 14.68           C  	
ATOM    397  N   VAL A 147      95.451  96.690 -40.532  1.00 13.29           N  	
ATOM    398  CA  VAL A 147      96.316  96.959 -41.676  1.00 12.88           C  	
ATOM    399  C   VAL A 147      96.111  98.402 -42.111  1.00 13.71           C  	
ATOM    400  O   VAL A 147      95.066  99.007 -41.869  1.00 16.15           O  	
ATOM    401  CB  VAL A 147      96.063  96.021 -42.883  1.00 12.94           C  	
ATOM    402  CG1 VAL A 147      96.464  94.587 -42.559  1.00 13.08           C  	
ATOM    403  CG2 VAL A 147      94.597  96.097 -43.319  1.00 14.41           C  	
ATOM    404  N   ASP A 148      97.127  98.947 -42.778  1.00 14.79           N  	
ATOM    405  CA  ASP A 148      97.009 100.263 -43.397  1.00 15.75           C  	
ATOM    406  C   ASP A 148      96.434 100.205 -44.806  1.00 17.14           C  	
ATOM    407  O   ASP A 148      95.895 101.208 -45.289  1.00 18.69           O  	
ATOM    408  CB  ASP A 148      98.377 100.941 -43.486  1.00 17.66           C  	
ATOM    409  CG  ASP A 148      98.930 101.324 -42.135  1.00 20.09           C  	
ATOM    410  OD1 ASP A 148      98.133 101.613 -41.215  1.00 20.62           O  	
ATOM    411  OD2 ASP A 148     100.171 101.335 -42.001  1.00 22.54           O  	
ATOM    412  N   SER A 149      96.577  99.071 -45.488  1.00 18.17           N  	
ATOM    413  CA  SER A 149      96.015  98.896 -46.819  1.00 18.84           C  	
ATOM    414  C   SER A 149      95.595  97.442 -46.985  1.00 16.50           C  	
ATOM    415  O   SER A 149      96.079  96.553 -46.283  1.00 16.39           O  	
ATOM    416  CB  SER A 149      96.996  99.321 -47.920  1.00 22.45           C  	
ATOM    417  OG  SER A 149      98.237  98.664 -47.782  1.00 23.88           O  	
ATOM    418  N   THR A 150      94.687  97.210 -47.928  1.00 16.50           N  	
ATOM    419  CA  THR A 150      94.048  95.903 -48.049  1.00 17.12           C  	
ATOM    420  C   THR A 150      94.979  94.914 -48.741  1.00 16.45           C  	
ATOM    421  O   THR A 150      95.439  95.182 -49.857  1.00 17.39           O  	
ATOM    422  CB  THR A 150      92.760  96.032 -48.852  1.00 19.34           C  	
ATOM    423  OG1 THR A 150      91.923  97.028 -48.246  1.00 22.10           O  	
ATOM    424  CG2 THR A 150      92.025  94.691 -48.902  1.00 20.78           C  	
ATOM    425  N   PRO A 151      95.256  93.764 -48.133  1.00 16.14           N  	
ATOM    426  CA  PRO A 151      96.091  92.744 -48.795  1.00 15.97           C  	
ATOM    427  C   PRO A 151      95.318  92.047 -49.901  1.00 15.16           C  	
ATOM    428  O   PRO A 151      94.080  92.116 -49.947  1.00 16.46           O  	
ATOM    429  CB  PRO A 151      96.422  91.756 -47.662  1.00 17.73           C  	
ATOM    430  CG  PRO A 151      95.843  92.319 -46.419  1.00 19.59           C  	
ATOM    431  CD  PRO A 151      94.854  93.376 -46.772  1.00 16.89           C  	
ATOM    432  N   PRO A 152      96.011  91.350 -50.799  1.00 14.24           N  	
ATOM    433  CA  PRO A 152      95.347  90.731 -51.960  1.00 14.10           C  	
ATOM    434  C   PRO A 152      94.401  89.611 -51.559  1.00 14.86           C  	
ATOM    435  O   PRO A 152      94.549  88.993 -50.492  1.00 14.63           O  	
ATOM    436  CB  PRO A 152      96.526  90.167 -52.770  1.00 14.71           C  	
ATOM    437  CG  PRO A 152      97.702  90.996 -52.372  1.00 15.43           C  	
ATOM    438  CD  PRO A 152      97.481  91.289 -50.910  1.00 14.66           C  	
ATOM    439  N   PRO A 153      93.429  89.294 -52.417  1.00 15.38           N  	
ATOM    440  CA  PRO A 153      92.595  88.109 -52.180  1.00 15.25           C  	
ATOM    441  C   PRO A 153      93.460  86.863 -52.073  1.00 13.68           C  	
ATOM    442  O   PRO A 153      94.406  86.675 -52.838  1.00 14.57           O  	
ATOM    443  CB  PRO A 153      91.707  88.052 -53.431  1.00 16.08           C  	
ATOM    444  CG  PRO A 153      91.721  89.451 -53.973  1.00 17.11           C  	
ATOM    445  CD  PRO A 153      93.092  89.960 -53.689  1.00 16.39           C  	
ATOM    446  N   GLY A 154      93.132  86.008 -51.112  1.00 13.26           N  	
ATOM    447  CA  GLY A 154      93.920  84.827 -50.852  1.00 13.22           C  	
ATOM    448  C   GLY A 154      94.932  84.974 -49.737  1.00 12.43           C  	
ATOM    449  O   GLY A 154      95.566  83.978 -49.363  1.00 14.22           O  	
ATOM    450  N   THR A 155      95.104  86.182 -49.201  1.00 12.21           N  	
ATOM    451  CA  THR A 155      95.946  86.359 -48.027  1.00 12.08           C  	
ATOM    452  C   THR A 155      95.323  85.634 -46.836  1.00 11.49           C  	
ATOM    453  O   THR A 155      94.100  85.550 -46.707  1.00 12.36           O  	
ATOM    454  CB  THR A 155      96.095  87.860 -47.730  1.00 12.75           C  	
ATOM    455  OG1 THR A 155      96.579  88.533 -48.899  1.00 13.14           O  	
ATOM    456  CG2 THR A 155      97.081  88.107 -46.610  1.00 14.06           C  	
ATOM    457  N   ARG A 156      96.177  85.071 -45.977  1.00 10.96           N  	
ATOM    458  CA  ARG A 156      95.731  84.319 -44.809  1.00 10.59           C  	
ATOM    459  C   ARG A 156      96.477  84.770 -43.560  1.00  9.67           C  	
ATOM    460  O   ARG A 156      97.505  85.447 -43.632  1.00 10.55           O  	
ATOM    461  CB  ARG A 156      95.920  82.807 -45.015  1.00 11.95           C  	
ATOM    462  CG  ARG A 156      95.194  82.274 -46.246  1.00 13.14           C  	
ATOM    463  CD  ARG A 156      94.941  80.784 -46.157  1.00 13.42           C  	
ATOM    464  NE  ARG A 156      96.163  79.991 -46.174  1.00 14.23           N  	
ATOM    465  CZ  ARG A 156      96.175  78.670 -46.026  1.00 14.88           C  	
ATOM    466  NH1 ARG A 156      95.034  78.028 -45.800  1.00 15.49           N  	
ATOM    467  NH2 ARG A 156      97.321  78.002 -46.091  1.00 16.21           N  	
ATOM    468  N   VAL A 157      95.944  84.374 -42.403  1.00  9.96           N  	
ATOM    469  CA  VAL A 157      96.499  84.741 -41.100  1.00  9.55           C  	
ATOM    470  C   VAL A 157      96.714  83.450 -40.313  1.00  9.59           C  	
ATOM    471  O   VAL A 157      95.759  82.700 -40.076  1.00  9.75           O  	
ATOM    472  CB  VAL A 157      95.577  85.700 -40.320  1.00 11.48           C  	
ATOM    473  CG1 VAL A 157      96.200  86.043 -38.960  1.00 12.56           C  	
ATOM    474  CG2 VAL A 157      95.306  86.953 -41.116  1.00 14.79           C  	
ATOM    475  N   ARG A 158      97.961  83.190 -39.917  1.00  8.98           N  	
ATOM    476  CA  ARG A 158      98.340  81.954 -39.239  1.00  8.73           C  	
ATOM    477  C   ARG A 158      98.761  82.256 -37.806  1.00  8.63           C  	
ATOM    478  O   ARG A 158      99.413  83.269 -37.547  1.00 10.87           O  	
ATOM    479  CB  ARG A 158      99.515  81.287 -39.963  1.00  9.78           C  	
ATOM    480  CG  ARG A 158      99.932  79.922 -39.376  1.00 10.51           C  	
ATOM    481  CD  ARG A 158     101.059  79.273 -40.173  1.00 11.78           C  	
ATOM    482  NE  ARG A 158     100.689  79.156 -41.576  1.00 12.24           N  	
ATOM    483  CZ  ARG A 158     100.000  78.143 -42.094  1.00 12.27           C  	
ATOM    484  NH1 ARG A 158      99.608  77.120 -41.335  1.00 13.15           N  	
ATOM    485  NH2 ARG A 158      99.700  78.154 -43.380  1.00 14.55           N  	
ATOM    486  N   ALA A 159      98.396  81.366 -36.876  1.00  8.83           N  	
ATOM    487  CA  ALA A 159      98.847  81.442 -35.489  1.00  7.86           C  	
ATOM    488  C   ALA A 159      99.618  80.180 -35.120  1.00  7.68           C  	
ATOM    489  O   ALA A 159      99.218  79.065 -35.477  1.00  9.28           O  	
ATOM    490  CB  ALA A 159      97.672  81.613 -34.524  1.00  9.48           C  	
ATOM    491  N   MET A 160     100.712  80.359 -34.381  1.00  8.67           N  	
ATOM    492  CA  MET A 160     101.568  79.256 -33.959  1.00  9.80           C  	
ATOM    493  C   MET A 160     102.161  79.616 -32.607  1.00  9.00           C  	
ATOM    494  O   MET A 160     102.504  80.770 -32.378  1.00 11.21           O  	
ATOM    495  CB  MET A 160     102.721  79.077 -34.954  1.00 12.53           C  	
ATOM    496  CG  MET A 160     103.684  77.945 -34.611  1.00 15.23           C  	
ATOM    497  SD  MET A 160     105.095  77.918 -35.739  1.00 16.89           S  	
ATOM    498  CE  MET A 160     104.330  77.323 -37.248  1.00 18.11           C  	
ATOM    499  N   ALA A 161     102.306  78.638 -31.721  1.00  9.17           N  	
ATOM    500  CA  ALA A 161     102.932  78.861 -30.427  1.00  9.19           C  	
ATOM    501  C   ALA A 161     104.349  78.304 -30.426  1.00  9.63           C  	
ATOM    502  O   ALA A 161     104.604  77.244 -31.004  1.00 11.67           O  	
ATOM    503  CB  ALA A 161     102.142  78.149 -29.337  1.00  9.84           C  	
ATOM    504  N   ILE A 162     105.269  79.025 -29.772  1.00  9.02           N  	
ATOM    505  CA  ILE A 162     106.609  78.521 -29.483  1.00  9.18           C  	
ATOM    506  C   ILE A 162     106.933  78.794 -28.017  1.00  8.98           C  	
ATOM    507  O   ILE A 162     106.350  79.680 -27.389  1.00 10.71           O  	
ATOM    508  CB  ILE A 162     107.702  79.134 -30.386  1.00 10.92           C  	
ATOM    509  CG1 ILE A 162     107.854  80.634 -30.126  1.00 11.69           C  	
ATOM    510  CG2 ILE A 162     107.402  78.880 -31.868  1.00 13.60           C  	
ATOM    511  CD1 ILE A 162     109.105  81.223 -30.768  1.00 14.29           C  	
ATOM    512  N   TYR A 163     107.878  78.023 -27.469  1.00  9.69           N  	
ATOM    513  CA  TYR A 163     108.378  78.343 -26.136  1.00 10.35           C  	
ATOM    514  C   TYR A 163     109.195  79.628 -26.179  1.00 11.19           C  	
ATOM    515  O   TYR A 163     109.942  79.882 -27.124  1.00 12.17           O  	
ATOM    516  CB  TYR A 163     109.172  77.178 -25.527  1.00 10.59           C  	
ATOM    517  CG  TYR A 163     108.239  76.071 -25.119  1.00 10.81           C  	
ATOM    518  CD1 TYR A 163     107.326  76.265 -24.093  1.00 11.62           C  	
ATOM    519  CD2 TYR A 163     108.227  74.865 -25.795  1.00 10.61           C  	
ATOM    520  CE1 TYR A 163     106.431  75.283 -23.741  1.00 12.12           C  	
ATOM    521  CE2 TYR A 163     107.343  73.875 -25.454  1.00 11.73           C  	
ATOM    522  CZ  TYR A 163     106.439  74.089 -24.428  1.00 12.20           C  	
ATOM    523  OH  TYR A 163     105.543  73.105 -24.094  1.00 14.33           O  	
ATOM    524  N   LYS A 164     109.042  80.449 -25.141  1.00 11.18           N  	
ATOM    525  CA ALYS A 164     109.715  81.744 -25.114  0.58 12.56           C  	
ATOM    526  CA BLYS A 164     109.714  81.745 -25.106  0.42 12.39           C  	
ATOM    527  C   LYS A 164     111.190  81.616 -24.734  1.00 13.83           C  	
ATOM    528  O   LYS A 164     112.032  82.369 -25.243  1.00 14.69           O  	
ATOM    529  CB ALYS A 164     108.977  82.693 -24.165  0.58 14.19           C  	
ATOM    530  CB BLYS A 164     108.990  82.674 -24.130  0.42 13.32           C  	
ATOM    531  CG ALYS A 164     109.568  84.090 -24.092  0.58 15.58           C  	
ATOM    532  CG BLYS A 164     109.681  84.007 -23.909  0.42 14.07           C  	
ATOM    533  CD ALYS A 164     108.633  85.059 -23.377  0.58 17.24           C  	
ATOM    534  CD BLYS A 164     108.967  84.838 -22.853  0.42 15.27           C  	
ATOM    535  CE ALYS A 164     109.112  86.499 -23.529  0.58 18.62           C  	
ATOM    536  CE BLYS A 164     109.620  86.205 -22.697  0.42 16.33           C  	
ATOM    537  NZ ALYS A 164     108.004  87.498 -23.438  0.58 20.40           N  	
ATOM    538  NZ BLYS A 164     108.877  87.074 -21.747  0.42 17.64           N  	
ATOM    539  N   GLN A 165     111.523  80.686 -23.840  1.00 13.44           N  	
ATOM    540  CA  GLN A 165     112.900  80.517 -23.390  1.00 14.69           C  	
ATOM    541  C   GLN A 165     113.721  79.797 -24.452  1.00 14.88           C  	
ATOM    542  O   GLN A 165     113.297  78.766 -24.983  1.00 15.35           O  	
ATOM    543  CB  GLN A 165     112.926  79.718 -22.092  1.00 16.62           C  	
ATOM    544  CG  GLN A 165     112.231  80.404 -20.938  1.00 18.53           C  	
ATOM    545  CD  GLN A 165     111.927  79.446 -19.807  1.00 21.36           C  	
ATOM    546  OE1 GLN A 165     111.028  78.613 -19.912  1.00 20.42           O  	
ATOM    547  NE2 GLN A 165     112.684  79.548 -18.723  1.00 24.97           N  	
ATOM    548  N   SER A 166     114.916  80.324 -24.727  1.00 16.72           N  	
ATOM    549  CA  SER A 166     115.721  79.824 -25.841  1.00 17.41           C  	
ATOM    550  C   SER A 166     116.046  78.345 -25.688  1.00 16.13           C  	
ATOM    551  O   SER A 166     116.085  77.613 -26.682  1.00 16.81           O  	
ATOM    552  CB ASER A 166     117.005  80.642 -25.978  0.49 17.97           C  	
ATOM    553  CB BSER A 166     117.005  80.641 -25.966  0.51 18.54           C  	
ATOM    554  OG ASER A 166     116.721  81.980 -26.346  0.49 18.05           O  	
ATOM    555  OG BSER A 166     117.734  80.620 -24.752  0.51 19.51           O  	
ATOM    556  N   GLN A 167     116.275  77.883 -24.453  1.00 15.37           N  	
ATOM    557  CA  GLN A 167     116.636  76.488 -24.220  1.00 16.55           C  	
ATOM    558  C   GLN A 167     115.485  75.519 -24.469  1.00 15.85           C  	
ATOM    559  O   GLN A 167     115.715  74.304 -24.484  1.00 17.32           O  	
ATOM    560  CB  GLN A 167     117.205  76.298 -22.806  1.00 19.59           C  	
ATOM    561  CG  GLN A 167     116.203  76.502 -21.669  1.00 23.51           C  	
ATOM    562  CD  GLN A 167     116.149  77.935 -21.158  1.00 27.34           C  	
ATOM    563  OE1 GLN A 167     116.359  78.889 -21.908  1.00 27.52           O  	
ATOM    564  NE2 GLN A 167     115.868  78.088 -19.866  1.00 29.84           N  	
ATOM    565  N   HIS A 168     114.266  76.021 -24.665  1.00 13.50           N  	
ATOM    566  CA  HIS A 168     113.113  75.193 -24.988  1.00 13.44           C  	
ATOM    567  C   HIS A 168     112.560  75.466 -26.375  1.00 13.05           C  	
ATOM    568  O   HIS A 168     111.587  74.816 -26.776  1.00 13.34           O  	
ATOM    569  CB  HIS A 168     111.995  75.411 -23.962  1.00 13.61           C  	
ATOM    570  CG  HIS A 168     112.392  75.037 -22.574  1.00 15.06           C  	
ATOM    571  ND1 HIS A 168     112.763  73.754 -22.234  1.00 16.60           N  	
ATOM    572  CD2 HIS A 168     112.489  75.774 -21.443  1.00 15.97           C  	
ATOM    573  CE1 HIS A 168     113.078  73.718 -20.951  1.00 17.50           C  	
ATOM    574  NE2 HIS A 168     112.915  74.928 -20.447  1.00 17.61           N  	
ATOM    575  N   MET A 169     113.158  76.387 -27.127  1.00 13.87           N  	
ATOM    576  CA  MET A 169     112.512  76.879 -28.331  1.00 15.92           C  	
ATOM    577  C   MET A 169     112.407  75.834 -29.433  1.00 15.51           C  	
ATOM    578  O   MET A 169     111.525  75.955 -30.287  1.00 15.72           O  	
ATOM    579  CB  MET A 169     113.242  78.107 -28.842  1.00 20.25           C  	
ATOM    580  CG  MET A 169     112.315  79.183 -29.281  1.00 25.40           C  	
ATOM    581  SD  MET A 169     113.296  80.611 -29.686  1.00 29.34           S  	
ATOM    582  CE  MET A 169     112.892  81.712 -28.334  1.00 28.90           C  	
ATOM    583  N   THR A 170     113.275  74.823 -29.448  1.00 15.43           N  	
ATOM    584  CA  THR A 170     113.168  73.799 -30.479  1.00 16.33           C  	
ATOM    585  C   THR A 170     112.101  72.752 -30.180  1.00 16.19           C  	
ATOM    586  O   THR A 170     111.812  71.930 -31.057  1.00 18.63           O  	
ATOM    587  CB  THR A 170     114.513  73.105 -30.714  1.00 18.44           C  	
ATOM    588  OG1 THR A 170     114.926  72.457 -29.510  1.00 20.20           O  	
ATOM    589  CG2 THR A 170     115.571  74.108 -31.138  1.00 18.67           C  	
ATOM    590  N   GLU A 171     111.514  72.755 -28.983  1.00 14.86           N  	
ATOM    591  CA  GLU A 171     110.476  71.788 -28.640  1.00 14.67           C  	
ATOM    592  C   GLU A 171     109.119  72.259 -29.155  1.00 12.59           C  	
ATOM    593  O   GLU A 171     108.727  73.408 -28.939  1.00 13.64           O  	
ATOM    594  CB  GLU A 171     110.413  71.603 -27.123  1.00 17.12           C  	
ATOM    595  CG  GLU A 171     109.387  70.564 -26.682  1.00 20.43           C  	
ATOM    596  CD  GLU A 171     109.396  70.315 -25.185  1.00 23.52           C  	
ATOM    597  OE1 GLU A 171     110.458  70.514 -24.545  1.00 25.19           O  	
ATOM    598  OE2 GLU A 171     108.338  69.918 -24.647  1.00 24.18           O  	
ATOM    599  N   VAL A 172     108.386  71.354 -29.807  1.00 12.60           N  	
ATOM    600  CA  VAL A 172     107.051  71.673 -30.297  1.00 11.22           C  	
ATOM    601  C   VAL A 172     106.122  71.929 -29.113  1.00 10.09           C  	
ATOM    602  O   VAL A 172     106.042  71.117 -28.183  1.00 12.07           O  	
ATOM    603  CB  VAL A 172     106.532  70.521 -31.169  1.00 13.03           C  	
ATOM    604  CG1 VAL A 172     105.055  70.698 -31.505  1.00 13.25           C  	
ATOM    605  CG2 VAL A 172     107.391  70.365 -32.430  1.00 14.76           C  	
ATOM    606  N   VAL A 173     105.407  73.056 -29.144  1.00  9.64           N  	
ATOM    607  CA  VAL A 173     104.366  73.329 -28.153  1.00  9.45           C  	
ATOM    608  C   VAL A 173     103.145  72.495 -28.518  1.00  9.98           C  	
ATOM    609  O   VAL A 173     102.611  72.612 -29.626  1.00 10.92           O  	
ATOM    610  CB  VAL A 173     103.995  74.822 -28.116  1.00 10.32           C  	
ATOM    611  CG1 VAL A 173     102.867  75.055 -27.120  1.00 11.38           C  	
ATOM    612  CG2 VAL A 173     105.201  75.689 -27.770  1.00 10.75           C  	
ATOM    613  N   ARG A 174     102.679  71.678 -27.580  1.00  9.62           N  	
ATOM    614  CA  ARG A 174     101.527  70.822 -27.834  1.00 10.58           C  	
ATOM    615  C   ARG A 174     100.716  70.685 -26.555  1.00 10.32           C  	
ATOM    616  O   ARG A 174     101.173  71.034 -25.461  1.00 11.54           O  	
ATOM    617  CB  ARG A 174     101.962  69.432 -28.307  1.00 11.73           C  	
ATOM    618  CG  ARG A 174     102.861  68.719 -27.303  1.00 11.82           C  	
ATOM    619  CD  ARG A 174     103.152  67.273 -27.692  1.00 13.79           C  	
ATOM    620  NE  ARG A 174     103.835  67.162 -28.981  1.00 15.53           N  	
ATOM    621  CZ  ARG A 174     103.234  66.863 -30.132  1.00 16.75           C  	
ATOM    622  NH1 ARG A 174     103.947  66.779 -31.248  1.00 18.32           N  	
ATOM    623  NH2 ARG A 174     101.918  66.649 -30.169  1.00 16.33           N  	
ATOM    624  N   ARG A 175      99.507  70.142 -26.690  1.00  9.71           N  	
ATOM    625  CA  ARG A 175      98.712  69.873 -25.502  1.00 10.28           C  	
ATOM    626  C   ARG A 175      99.313  68.723 -24.699  1.00 10.58           C  	
ATOM    627  O   ARG A 175      99.976  67.829 -25.241  1.00 11.79           O  	
ATOM    628  CB  ARG A 175      97.270  69.558 -25.884  1.00 10.58           C  	
ATOM    629  CG  ARG A 175      96.524  70.764 -26.427  1.00 11.41           C  	
ATOM    630  CD  ARG A 175      95.111  70.364 -26.761  1.00 13.53           C  	
ATOM    631  NE  ARG A 175      94.185  70.499 -25.645  1.00 13.93           N  	
ATOM    632  CZ  ARG A 175      92.959  69.988 -25.637  1.00 12.86           C  	
ATOM    633  NH1 ARG A 175      92.536  69.238 -26.652  1.00 13.33           N  	
ATOM    634  NH2 ARG A 175      92.157  70.225 -24.616  1.00 14.38           N  	
ATOM    635  N   CYS A 176      99.034  68.736 -23.393  1.00 10.77           N  	
ATOM    636  CA  CYS A 176      99.617  67.802 -22.448  1.00 11.76           C  	
ATOM    637  C   CYS A 176      99.001  66.412 -22.614  1.00 12.38           C  	
ATOM    638  O   CYS A 176      98.006  66.241 -23.331  1.00 11.66           O  	
ATOM    639  CB  CYS A 176      99.421  68.339 -21.026  1.00 11.74           C  	
ATOM    640  SG  CYS A 176      97.730  68.209 -20.383  1.00 11.78           S  	
ATOM    641  N   PRO A 177      99.575  65.395 -21.955  1.00 13.22           N  	
ATOM    642  CA  PRO A 177      99.056  64.029 -22.135  1.00 13.59           C  	
ATOM    643  C   PRO A 177      97.624  63.853 -21.673  1.00 13.49           C  	
ATOM    644  O   PRO A 177      96.933  62.951 -22.162  1.00 16.05           O  	
ATOM    645  CB  PRO A 177     100.022  63.160 -21.315  1.00 14.65           C  	
ATOM    646  CG  PRO A 177     101.246  63.966 -21.166  1.00 15.72           C  	
ATOM    647  CD  PRO A 177     100.808  65.402 -21.147  1.00 14.05           C  	
ATOM    648  N   HIS A 178      97.159  64.680 -20.733  1.00 12.95           N  	
ATOM    649  CA  HIS A 178      95.761  64.623 -20.333  1.00 13.30           C  	
ATOM    650  C   HIS A 178      94.859  65.280 -21.370  1.00 12.51           C  	
ATOM    651  O   HIS A 178      93.899  64.666 -21.852  1.00 14.76           O  	
ATOM    652  CB  HIS A 178      95.557  65.308 -18.984  1.00 15.10           C  	
ATOM    653  CG  HIS A 178      94.120  65.575 -18.676  1.00 16.12           C  	
ATOM    654  ND1 HIS A 178      93.205  64.564 -18.472  1.00 19.06           N  	
ATOM    655  CD2 HIS A 178      93.428  66.735 -18.583  1.00 18.70           C  	
ATOM    656  CE1 HIS A 178      92.016  65.091 -18.239  1.00 20.50           C  	
ATOM    657  NE2 HIS A 178      92.123  66.407 -18.306  1.00 21.07           N  	
ATOM    658  N   HIS A 179      95.139  66.540 -21.712  1.00 12.71           N  	
ATOM    659  CA  HIS A 179      94.201  67.280 -22.550  1.00 12.13           C  	
ATOM    660  C   HIS A 179      94.149  66.752 -23.978  1.00 12.22           C  	
ATOM    661  O   HIS A 179      93.096  66.840 -24.621  1.00 12.95           O  	
ATOM    662  CB  HIS A 179      94.489  68.779 -22.502  1.00 11.40           C  	
ATOM    663  CG  HIS A 179      93.980  69.443 -21.260  1.00 12.45           C  	
ATOM    664  ND1 HIS A 179      94.812  70.037 -20.338  1.00 12.66           N  	
ATOM    665  CD2 HIS A 179      92.721  69.586 -20.778  1.00 14.39           C  	
ATOM    666  CE1 HIS A 179      94.090  70.527 -19.345  1.00 12.72           C  	
ATOM    667  NE2 HIS A 179      92.816  70.272 -19.589  1.00 14.54           N  	
ATOM    668  N   GLU A 180      95.245  66.188 -24.494  1.00 11.49           N  	
ATOM    669  CA  GLU A 180      95.158  65.621 -25.837  1.00 12.05           C  	
ATOM    670  C   GLU A 180      94.224  64.419 -25.908  1.00 12.57           C  	
ATOM    671  O   GLU A 180      93.817  64.047 -27.012  1.00 14.82           O  	
ATOM    672  CB  GLU A 180      96.540  65.260 -26.403  1.00 13.74           C  	
ATOM    673  CG  GLU A 180      97.186  64.023 -25.809  1.00 14.99           C  	
ATOM    674  CD  GLU A 180      98.383  63.527 -26.617  1.00 15.75           C  	
ATOM    675  OE1 GLU A 180      98.846  64.242 -27.531  1.00 15.37           O  	
ATOM    676  OE2 GLU A 180      98.845  62.393 -26.369  1.00 19.27           O  	
ATOM    677  N   ARG A 181      93.843  63.842 -24.766  1.00 12.26           N  	
ATOM    678  CA  ARG A 181      92.992  62.658 -24.705  1.00 13.33           C  	
ATOM    679  C   ARG A 181      91.607  62.929 -24.125  1.00 16.11           C  	
ATOM    680  O   ARG A 181      90.858  61.980 -23.881  1.00 18.49           O  	
ATOM    681  CB  ARG A 181      93.668  61.558 -23.879  1.00 14.62           C  	
ATOM    682  CG  ARG A 181      94.963  61.063 -24.454  1.00 13.84           C  	
ATOM    683  CD  ARG A 181      95.562  59.952 -23.626  1.00 12.36           C  	
ATOM    684  NE  ARG A 181      94.765  58.732 -23.643  1.00 11.53           N  	
ATOM    685  CZ  ARG A 181      94.196  58.184 -22.574  1.00 11.31           C  	
ATOM    686  NH1 ARG A 181      94.308  58.754 -21.380  1.00 11.55           N  	
ATOM    687  NH2 ARG A 181      93.525  57.045 -22.696  1.00 11.75           N  	
ATOM    688  N  ACYS A 182      91.238  64.183 -23.886  0.66 15.67           N  	
ATOM    689  N  BCYS A 182      91.249  64.197 -23.907  0.34 17.71           N  	
ATOM    690  CA ACYS A 182      89.978  64.435 -23.195  0.66 18.51           C  	
ATOM    691  CA BCYS A 182      89.999  64.535 -23.233  0.34 20.82           C  	
ATOM    692  C  ACYS A 182      88.773  64.553 -24.129  0.66 23.29           C  	
ATOM    693  C  BCYS A 182      88.770  64.384 -24.115  0.34 23.82           C  	
ATOM    694  O  ACYS A 182      87.673  64.856 -23.654  0.66 23.65           O  	
ATOM    695  O  BCYS A 182      87.652  64.351 -23.589  0.34 23.89           O  	
ATOM    696  CB ACYS A 182      90.090  65.653 -22.263  0.66 18.40           C  	
ATOM    697  CB BCYS A 182      90.047  65.976 -22.728  0.34 21.43           C  	
ATOM    698  SG ACYS A 182      90.193  67.234 -23.091  0.66 18.92           S  	
ATOM    699  SG BCYS A 182      90.857  66.158 -21.153  0.34 22.92           S  	
ATOM    700  N   SER A 183      88.946  64.317 -25.432  1.00 26.04           N  	
ATOM    701  CA  SER A 183      87.825  64.230 -26.376  1.00 30.55           C  	
ATOM    702  C   SER A 183      86.968  65.496 -26.377  1.00 31.50           C  	
ATOM    703  O   SER A 183      85.743  65.438 -26.479  1.00 33.11           O  	
ATOM    704  CB  SER A 183      86.974  62.970 -26.176  1.00 34.48           C  	
ATOM    705  OG  SER A 183      87.773  61.803 -26.245  1.00 36.40           O  	
ATOM    706  N   ASP A 184      87.617  66.653 -26.255  1.00 29.98           N  	
ATOM    707  CA  ASP A 184      86.940  67.939 -26.370  1.00 28.84           C  	
ATOM    708  C   ASP A 184      87.013  68.508 -27.781  1.00 30.39           C  	
ATOM    709  O   ASP A 184      87.054  69.734 -27.957  1.00 28.30           O  	
ATOM    710  CB  ASP A 184      87.485  68.933 -25.343  1.00 26.71           C  	
ATOM    711  CG  ASP A 184      88.977  69.165 -25.484  1.00 25.04           C  	
ATOM    712  OD1 ASP A 184      89.578  68.655 -26.449  1.00 23.03           O  	
ATOM    713  OD2 ASP A 184      89.549  69.868 -24.627  1.00 25.60           O  	
ATOM    714  N   SER A 185      87.034  67.640 -28.788  1.00 33.58           N  	
ATOM    715  CA  SER A 185      87.183  68.074 -30.169  1.00 36.45           C  	
ATOM    716  C   SER A 185      86.005  68.937 -30.603  1.00 35.91           C  	
ATOM    717  O   SER A 185      84.860  68.707 -30.206  1.00 36.96           O  	
ATOM    718  CB  SER A 185      87.277  66.848 -31.078  1.00 39.19           C  	
ATOM    719  OG  SER A 185      87.095  67.204 -32.437  1.00 41.18           O  	
ATOM    720  N   ASP A 186      86.297  69.941 -31.426  1.00 33.62           N  	
ATOM    721  CA  ASP A 186      85.264  70.727 -32.083  1.00 33.28           C  	
ATOM    722  C   ASP A 186      84.923  70.194 -33.468  1.00 32.78           C  	
ATOM    723  O   ASP A 186      84.140  70.821 -34.186  1.00 34.04           O  	
ATOM    724  CB  ASP A 186      85.671  72.204 -32.155  1.00 33.27           C  	
ATOM    725  CG  ASP A 186      86.961  72.428 -32.930  1.00 33.14           C  	
ATOM    726  OD1 ASP A 186      87.488  71.474 -33.538  1.00 32.25           O  	
ATOM    727  OD2 ASP A 186      87.451  73.577 -32.933  1.00 33.76           O  	
ATOM    728  N   GLY A 187      85.498  69.056 -33.856  1.00 32.41           N  	
ATOM    729  CA  GLY A 187      85.288  68.489 -35.169  1.00 32.79           C  	
ATOM    730  C   GLY A 187      86.276  68.931 -36.227  1.00 31.74           C  	
ATOM    731  O   GLY A 187      86.225  68.416 -37.351  1.00 33.68           O  	
ATOM    732  N   LEU A 188      87.169  69.868 -35.913  1.00 28.18           N  	
ATOM    733  CA  LEU A 188      88.113  70.387 -36.896  1.00 25.71           C  	
ATOM    734  C   LEU A 188      89.535  70.423 -36.342  1.00 20.75           C  	
ATOM    735  O   LEU A 188      90.480  69.984 -37.006  1.00 20.83           O  	
ATOM    736  CB  LEU A 188      87.673  71.779 -37.356  1.00 29.13           C  	
ATOM    737  CG  LEU A 188      88.416  72.410 -38.534  1.00 31.77           C  	
ATOM    738  CD1 LEU A 188      88.499  71.442 -39.707  1.00 32.88           C  	
ATOM    739  CD2 LEU A 188      87.731  73.709 -38.961  1.00 31.95           C  	
ATOM    740  N   ALA A 189      89.704  70.927 -35.125  1.00 16.80           N  	
ATOM    741  CA  ALA A 189      91.037  71.012 -34.543  1.00 14.28           C  	
ATOM    742  C   ALA A 189      91.516  69.625 -34.134  1.00 13.35           C  	
ATOM    743  O   ALA A 189      90.783  68.899 -33.452  1.00 14.40           O  	
ATOM    744  CB  ALA A 189      91.007  71.910 -33.311  1.00 14.18           C  	
ATOM    745  N   PRO A 190      92.731  69.228 -34.506  1.00 13.12           N  	
ATOM    746  CA  PRO A 190      93.283  67.992 -33.962  1.00 12.75           C  	
ATOM    747  C   PRO A 190      93.398  68.101 -32.456  1.00 11.81           C  	
ATOM    748  O   PRO A 190      93.645  69.192 -31.914  1.00 12.55           O  	
ATOM    749  CB  PRO A 190      94.667  67.902 -34.621  1.00 14.29           C  	
ATOM    750  CG  PRO A 190      94.565  68.774 -35.852  1.00 13.98           C  	
ATOM    751  CD  PRO A 190      93.667  69.901 -35.423  1.00 13.30           C  	
ATOM    752  N   PRO A 191      93.218  66.994 -31.738  1.00 12.09           N  	
ATOM    753  CA  PRO A 191      93.234  67.066 -30.266  1.00 12.20           C  	
ATOM    754  C   PRO A 191      94.570  67.474 -29.674  1.00 11.67           C  	
ATOM    755  O   PRO A 191      94.602  67.903 -28.514  1.00 12.28           O  	
ATOM    756  CB  PRO A 191      92.834  65.647 -29.841  1.00 14.31           C  	
ATOM    757  CG  PRO A 191      93.104  64.797 -31.025  1.00 15.97           C  	
ATOM    758  CD  PRO A 191      92.833  65.662 -32.226  1.00 13.80           C  	
ATOM    759  N   GLN A 192      95.667  67.373 -30.430  1.00 10.78           N  	
ATOM    760  CA  GLN A 192      96.983  67.762 -29.933  1.00 10.95           C  	
ATOM    761  C   GLN A 192      97.237  69.268 -29.985  1.00 10.46           C  	
ATOM    762  O   GLN A 192      98.178  69.748 -29.335  1.00 10.92           O  	
ATOM    763  CB  GLN A 192      98.072  67.083 -30.764  1.00 11.14           C  	
ATOM    764  CG  GLN A 192      97.993  65.547 -30.803  1.00 12.20           C  	
ATOM    765  CD  GLN A 192      97.234  65.009 -32.012  1.00 13.67           C  	
ATOM    766  OE1 GLN A 192      96.260  65.606 -32.473  1.00 15.84           O  	
ATOM    767  NE2 GLN A 192      97.694  63.884 -32.540  1.00 14.04           N  	
ATOM    768  N   HIS A 193      96.464  70.022 -30.772  1.00 10.63           N  	
ATOM    769  CA  HIS A 193      96.767  71.434 -31.002  1.00  9.92           C  	
ATOM    770  C   HIS A 193      96.382  72.319 -29.819  1.00  8.75           C  	
ATOM    771  O   HIS A 193      95.235  72.309 -29.362  1.00 10.46           O  	
ATOM    772  CB  HIS A 193      96.042  71.927 -32.252  1.00  9.40           C  	
ATOM    773  CG  HIS A 193      96.711  71.536 -33.528  1.00 10.29           C  	
ATOM    774  ND1 HIS A 193      96.812  72.392 -34.601  1.00 10.66           N  	
ATOM    775  CD2 HIS A 193      97.322  70.386 -33.904  1.00 11.30           C  	
ATOM    776  CE1 HIS A 193      97.450  71.785 -35.587  1.00 10.23           C  	
ATOM    777  NE2 HIS A 193      97.768  70.565 -35.192  1.00 10.79           N  	
ATOM    778  N   LEU A 194      97.332  73.148 -29.373  1.00  8.54           N  	
ATOM    779  CA  LEU A 194      97.051  74.080 -28.282  1.00  8.29           C  	
ATOM    780  C   LEU A 194      96.102  75.193 -28.710  1.00  9.10           C  	
ATOM    781  O   LEU A 194      95.191  75.555 -27.956  1.00  9.77           O  	
ATOM    782  CB  LEU A 194      98.355  74.711 -27.800  1.00  9.57           C  	
ATOM    783  CG  LEU A 194      98.218  75.778 -26.711  1.00 10.47           C  	
ATOM    784  CD1 LEU A 194      97.764  75.172 -25.392  1.00 11.50           C  	
ATOM    785  CD2 LEU A 194      99.515  76.548 -26.528  1.00 11.92           C  	
ATOM    786  N   ILE A 195      96.320  75.780 -29.893  1.00  9.08           N  	
ATOM    787  CA  ILE A 195      95.572  76.956 -30.334  1.00  9.16           C  	
ATOM    788  C   ILE A 195      94.477  76.530 -31.298  1.00  8.98           C  	
ATOM    789  O   ILE A 195      94.751  75.884 -32.319  1.00 10.12           O  	
ATOM    790  CB  ILE A 195      96.488  77.992 -31.011  1.00  9.09           C  	
ATOM    791  CG1 ILE A 195      97.641  78.380 -30.089  1.00 10.15           C  	
ATOM    792  CG2 ILE A 195      95.677  79.227 -31.434  1.00 10.54           C  	
ATOM    793  CD1 ILE A 195      98.599  79.388 -30.715  1.00 12.44           C  	
ATOM    794  N   ARG A 196      93.247  76.940 -31.007  1.00  9.70           N  	
ATOM    795  CA  ARG A 196      92.127  76.773 -31.919  1.00 10.01           C  	
ATOM    796  C   ARG A 196      91.579  78.133 -32.316  1.00  9.35           C  	
ATOM    797  O   ARG A 196      91.733  79.118 -31.591  1.00 11.38           O  	
ATOM    798  CB  ARG A 196      90.994  75.989 -31.266  1.00 10.83           C  	
ATOM    799  CG  ARG A 196      91.367  74.586 -30.870  1.00 11.73           C  	
ATOM    800  CD  ARG A 196      90.180  73.882 -30.274  1.00 12.76           C  	
ATOM    801  NE  ARG A 196      90.565  72.559 -29.814  1.00 12.72           N  	
ATOM    802  CZ  ARG A 196      89.758  71.732 -29.166  1.00 15.12           C  	
ATOM    803  NH1 ARG A 196      88.511  72.096 -28.894  1.00 17.25           N  	
ATOM    804  NH2 ARG A 196      90.205  70.543 -28.787  1.00 16.55           N  	
ATOM    805  N   VAL A 197      90.943  78.175 -33.484  1.00 10.94           N  	
ATOM    806  CA  VAL A 197      90.131  79.316 -33.886  1.00 11.07           C  	
ATOM    807  C   VAL A 197      88.678  78.952 -33.643  1.00 13.02           C  	
ATOM    808  O   VAL A 197      88.223  77.876 -34.047  1.00 15.22           O  	
ATOM    809  CB  VAL A 197      90.373  79.698 -35.357  1.00 11.86           C  	
ATOM    810  CG1 VAL A 197      89.316  80.697 -35.845  1.00 13.30           C  	
ATOM    811  CG2 VAL A 197      91.757  80.289 -35.516  1.00 12.64           C  	
ATOM    812  N   GLU A 198      87.954  79.848 -32.988  1.00 13.20           N  	
ATOM    813  CA  GLU A 198      86.558  79.639 -32.657  1.00 16.21           C  	
ATOM    814  C   GLU A 198      85.670  80.244 -33.740  1.00 15.74           C  	
ATOM    815  O   GLU A 198      85.926  81.348 -34.224  1.00 16.56           O  	
ATOM    816  CB  GLU A 198      86.297  80.342 -31.324  1.00 20.20           C  	
ATOM    817  CG  GLU A 198      85.087  79.879 -30.604  1.00 23.65           C  	
ATOM    818  CD  GLU A 198      84.970  80.502 -29.231  1.00 23.62           C  	
ATOM    819  OE1 GLU A 198      85.854  81.303 -28.839  1.00 22.06           O  	
ATOM    820  OE2 GLU A 198      83.986  80.185 -28.549  1.00 25.68           O  	
ATOM    821  N   GLY A 199      84.638  79.504 -34.132  1.00 18.18           N  	
ATOM    822  CA  GLY A 199      83.588  80.047 -34.980  1.00 20.30           C  	
ATOM    823  C   GLY A 199      83.986  80.427 -36.392  1.00 21.37           C  	
ATOM    824  O   GLY A 199      83.478  81.421 -36.929  1.00 23.19           O  	
ATOM    825  N   ASN A 200      84.880  79.664 -37.016  1.00 19.16           N  	
ATOM    826  CA  ASN A 200      85.276  79.922 -38.400  1.00 18.32           C  	
ATOM    827  C   ASN A 200      85.442  78.572 -39.089  1.00 19.18           C  	
ATOM    828  O   ASN A 200      86.444  77.880 -38.885  1.00 19.31           O  	
ATOM    829  CB  ASN A 200      86.558  80.740 -38.467  1.00 18.47           C  	
ATOM    830  CG  ASN A 200      86.866  81.219 -39.874  1.00 19.45           C  	
ATOM    831  OD1 ASN A 200      86.417  80.625 -40.859  1.00 20.80           O  	
ATOM    832  ND2 ASN A 200      87.626  82.299 -39.976  1.00 18.66           N  	
ATOM    833  N   LEU A 201      84.468  78.211 -39.923  1.00 19.96           N  	
ATOM    834  CA  LEU A 201      84.513  76.914 -40.586  1.00 21.29           C  	
ATOM    835  C   LEU A 201      85.604  76.824 -41.650  1.00 20.81           C  	
ATOM    836  O   LEU A 201      85.876  75.722 -42.138  1.00 22.51           O  	
ATOM    837  CB  LEU A 201      83.139  76.579 -41.176  1.00 25.25           C  	
ATOM    838  CG  LEU A 201      82.001  76.472 -40.152  1.00 28.99           C  	
ATOM    839  CD1 LEU A 201      80.669  76.198 -40.831  1.00 28.82           C  	
ATOM    840  CD2 LEU A 201      82.300  75.407 -39.098  1.00 30.31           C  	
ATOM    841  N   ARG A 202      86.238  77.937 -42.011  1.00 19.12           N  	
ATOM    842  CA  ARG A 202      87.316  77.928 -42.990  1.00 19.72           C  	
ATOM    843  C   ARG A 202      88.691  77.840 -42.347  1.00 17.41           C  	
ATOM    844  O   ARG A 202      89.705  77.925 -43.050  1.00 17.60           O  	
ATOM    845  CB  ARG A 202      87.210  79.147 -43.909  1.00 23.91           C  	
ATOM    846  CG  ARG A 202      85.957  79.110 -44.775  1.00 28.18           C  	
ATOM    847  CD  ARG A 202      86.141  79.913 -46.040  1.00 33.26           C  	
ATOM    848  NE  ARG A 202      86.249  81.337 -45.752  1.00 37.07           N  	
ATOM    849  CZ  ARG A 202      86.709  82.242 -46.609  1.00 40.34           C  	
ATOM    850  NH1 ARG A 202      87.127  81.869 -47.811  1.00 41.66           N  	
ATOM    851  NH2 ARG A 202      86.768  83.519 -46.254  1.00 41.38           N  	
ATOM    852  N   ALA A 203      88.750  77.674 -41.030  1.00 15.78           N  	
ATOM    853  CA  ALA A 203      90.023  77.473 -40.362  1.00 14.65           C  	
ATOM    854  C   ALA A 203      90.636  76.155 -40.813  1.00 14.70           C  	
ATOM    855  O   ALA A 203      89.939  75.151 -40.975  1.00 17.19           O  	
ATOM    856  CB  ALA A 203      89.812  77.435 -38.849  1.00 15.65           C  	
ATOM    857  N   GLU A 204      91.948  76.162 -41.014  1.00 13.14           N  	
ATOM    858  CA  GLU A 204      92.690  74.966 -41.374  1.00 12.90           C  	
ATOM    859  C   GLU A 204      93.787  74.741 -40.349  1.00 11.60           C  	
ATOM    860  O   GLU A 204      94.428  75.688 -39.894  1.00 12.60           O  	
ATOM    861  CB  GLU A 204      93.295  75.081 -42.777  1.00 16.51           C  	
ATOM    862  CG  GLU A 204      92.258  75.299 -43.868  1.00 22.07           C  	
ATOM    863  CD  GLU A 204      92.871  75.372 -45.256  1.00 26.45           C  	
ATOM    864  OE1 GLU A 204      94.115  75.270 -45.365  1.00 27.95           O  	
ATOM    865  OE2 GLU A 204      92.109  75.540 -46.235  1.00 28.68           O  	
ATOM    866  N   TYR A 205      93.981  73.483 -39.972  1.00 11.91           N  	
ATOM    867  CA  TYR A 205      94.967  73.106 -38.977  1.00 11.97           C  	
ATOM    868  C   TYR A 205      96.094  72.350 -39.661  1.00 13.97           C  	
ATOM    869  O   TYR A 205      95.842  71.409 -40.419  1.00 17.65           O  	
ATOM    870  CB  TYR A 205      94.319  72.255 -37.888  1.00 11.74           C  	
ATOM    871  CG  TYR A 205      93.377  73.068 -37.040  1.00 10.75           C  	
ATOM    872  CD1 TYR A 205      92.058  73.264 -37.425  1.00 11.49           C  	
ATOM    873  CD2 TYR A 205      93.822  73.677 -35.869  1.00 11.14           C  	
ATOM    874  CE1 TYR A 205      91.195  74.042 -36.658  1.00 11.33           C  	
ATOM    875  CE2 TYR A 205      92.976  74.431 -35.090  1.00 10.44           C  	
ATOM    876  CZ  TYR A 205      91.667  74.624 -35.493  1.00 11.58           C  	
ATOM    877  OH  TYR A 205      90.845  75.388 -34.701  1.00 12.60           O  	
ATOM    878  N   LEU A 206      97.326  72.780 -39.416  1.00 12.50           N  	
ATOM    879  CA  LEU A 206      98.499  72.193 -40.052  1.00 12.21           C  	
ATOM    880  C   LEU A 206      99.368  71.504 -39.012  1.00 11.85           C  	
ATOM    881  O   LEU A 206      99.680  72.093 -37.969  1.00 11.83           O  	
ATOM    882  CB  LEU A 206      99.333  73.280 -40.740  1.00 13.77           C  	
ATOM    883  CG  LEU A 206     100.641  72.808 -41.398  1.00 16.02           C  	
ATOM    884  CD1 LEU A 206     100.363  71.817 -42.539  1.00 17.18           C  	
ATOM    885  CD2 LEU A 206     101.474  73.999 -41.900  1.00 16.37           C  	
ATOM    886  N   ASP A 207      99.756  70.261 -39.308  1.00 14.59           N  	
ATOM    887  CA  ASP A 207     100.893  69.597 -38.678  1.00 15.75           C  	
ATOM    888  C   ASP A 207     102.022  69.654 -39.700  1.00 15.63           C  	
ATOM    889  O   ASP A 207     101.952  68.991 -40.740  1.00 17.05           O  	
ATOM    890  CB  ASP A 207     100.574  68.133 -38.370  1.00 19.28           C  	
ATOM    891  CG  ASP A 207      99.418  67.956 -37.400  1.00 24.62           C  	
ATOM    892  OD1 ASP A 207      99.403  68.603 -36.346  1.00 25.09           O  	
ATOM    893  OD2 ASP A 207      98.532  67.118 -37.677  1.00 29.95           O  	
ATOM    894  N   ASP A 208     103.048  70.455 -39.427  1.00 16.19           N  	
ATOM    895  CA  ASP A 208     104.095  70.658 -40.421  1.00 17.65           C  	
ATOM    896  C   ASP A 208     104.850  69.355 -40.650  1.00 18.76           C  	
ATOM    897  O   ASP A 208     105.316  68.723 -39.701  1.00 19.20           O  	
ATOM    898  CB  ASP A 208     105.055  71.750 -39.955  1.00 19.93           C  	
ATOM    899  CG  ASP A 208     105.992  72.209 -41.057  1.00 22.54           C  	
ATOM    900  OD1 ASP A 208     106.940  71.465 -41.383  1.00 24.51           O  	
ATOM    901  OD2 ASP A 208     105.780  73.313 -41.598  1.00 23.15           O  	
ATOM    902  N   ARG A 209     104.969  68.950 -41.917  1.00 20.91           N  	
ATOM    903  CA  ARG A 209     105.566  67.656 -42.228  1.00 24.28           C  	
ATOM    904  C   ARG A 209     107.059  67.606 -41.936  1.00 25.23           C  	
ATOM    905  O   ARG A 209     107.615  66.508 -41.819  1.00 26.10           O  	
ATOM    906  CB  ARG A 209     105.307  67.276 -43.688  1.00 26.46           C  	
ATOM    907  CG  ARG A 209     103.992  66.544 -43.914  1.00 28.07           C  	
ATOM    908  N   ASN A 210     107.718  68.755 -41.814  1.00 25.79           N  	
ATOM    909  CA  ASN A 210     109.151  68.806 -41.549  1.00 27.41           C  	
ATOM    910  C   ASN A 210     109.505  69.214 -40.128  1.00 26.28           C  	
ATOM    911  O   ASN A 210     110.405  68.620 -39.534  1.00 26.79           O  	
ATOM    912  CB  ASN A 210     109.846  69.734 -42.551  1.00 30.82           C  	
ATOM    913  CG  ASN A 210     109.688  69.256 -43.982  1.00 34.40           C  	
ATOM    914  OD1 ASN A 210     109.274  70.010 -44.863  1.00 36.49           O  	
ATOM    915  ND2 ASN A 210     109.997  67.986 -44.214  1.00 35.25           N  	
ATOM    916  N   THR A 211     108.821  70.206 -39.558  1.00 23.52           N  	
ATOM    917  CA  THR A 211     109.122  70.657 -38.205  1.00 22.32           C  	
ATOM    918  C   THR A 211     108.222  70.037 -37.151  1.00 20.67           C  	
ATOM    919  O   THR A 211     108.540  70.126 -35.960  1.00 20.89           O  	
ATOM    920  CB  THR A 211     108.961  72.177 -38.097  1.00 21.88           C  	
ATOM    921  OG1 THR A 211     107.571  72.510 -38.188  1.00 20.52           O  	
ATOM    922  CG2 THR A 211     109.723  72.881 -39.206  1.00 22.57           C  	
ATOM    923  N   PHE A 212     107.100  69.443 -37.554  1.00 18.36           N  	
ATOM    924  CA  PHE A 212     106.101  68.863 -36.662  1.00 17.93           C  	
ATOM    925  C   PHE A 212     105.366  69.900 -35.826  1.00 15.39           C  	
ATOM    926  O   PHE A 212     104.573  69.536 -34.957  1.00 15.94           O  	
ATOM    927  CB  PHE A 212     106.673  67.738 -35.789  1.00 20.75           C  	
ATOM    928  CG  PHE A 212     107.489  66.752 -36.560  1.00 25.08           C  	
ATOM    929  CD1 PHE A 212     106.888  65.935 -37.497  1.00 26.88           C  	
ATOM    930  CD2 PHE A 212     108.858  66.660 -36.371  1.00 27.68           C  	
ATOM    931  CE1 PHE A 212     107.635  65.027 -38.224  1.00 28.18           C  	
ATOM    932  CE2 PHE A 212     109.611  65.750 -37.093  1.00 29.29           C  	
ATOM    933  CZ  PHE A 212     108.998  64.940 -38.024  1.00 29.48           C  	
ATOM    934  N   ARG A 213     105.583  71.186 -36.078  1.00 14.22           N  	
ATOM    935  CA  ARG A 213     104.884  72.208 -35.320  1.00 13.30           C  	
ATOM    936  C   ARG A 213     103.447  72.347 -35.798  1.00 12.18           C  	
ATOM    937  O   ARG A 213     103.118  72.062 -36.954  1.00 13.60           O  	
ATOM    938  CB  ARG A 213     105.603  73.543 -35.459  1.00 14.83           C  	
ATOM    939  CG  ARG A 213     106.947  73.529 -34.799  1.00 16.54           C  	
ATOM    940  CD  ARG A 213     107.524  74.907 -34.776  1.00 16.20           C  	
ATOM    941  NE  ARG A 213     108.912  74.923 -34.345  1.00 15.85           N  	
ATOM    942  CZ  ARG A 213     109.294  75.065 -33.079  1.00 16.05           C  	
ATOM    943  NH1 ARG A 213     108.383  75.181 -32.119  1.00 14.87           N  	
ATOM    944  NH2 ARG A 213     110.582  75.101 -32.777  1.00 16.78           N  	
ATOM    945  N   HIS A 214     102.590  72.786 -34.888  1.00 10.05           N  	
ATOM    946  CA  HIS A 214     101.174  72.960 -35.151  1.00  9.76           C  	
ATOM    947  C   HIS A 214     100.881  74.420 -35.437  1.00  9.38           C  	
ATOM    948  O   HIS A 214     101.500  75.321 -34.866  1.00 10.22           O  	
ATOM    949  CB  HIS A 214     100.372  72.569 -33.913  1.00 10.28           C  	
ATOM    950  CG  HIS A 214     100.673  71.195 -33.406  1.00 10.10           C  	
ATOM    951  ND1 HIS A 214     100.349  70.799 -32.127  1.00 11.14           N  	
ATOM    952  CD2 HIS A 214     101.245  70.124 -34.004  1.00 12.02           C  	
ATOM    953  CE1 HIS A 214     100.714  69.540 -31.957  1.00 11.59           C  	
ATOM    954  NE2 HIS A 214     101.265  69.109 -33.078  1.00 12.95           N  	
ATOM    955  N   SER A 215      99.903  74.650 -36.308  1.00  8.78           N  	
ATOM    956  CA  SER A 215      99.414  76.001 -36.516  1.00  8.91           C  	
ATOM    957  C   SER A 215      97.981  75.944 -37.014  1.00  9.62           C  	
ATOM    958  O   SER A 215      97.500  74.905 -37.479  1.00 10.63           O  	
ATOM    959  CB  SER A 215     100.293  76.783 -37.503  1.00  9.94           C  	
ATOM    960  OG  SER A 215     100.382  76.124 -38.756  1.00 11.04           O  	
ATOM    961  N   VAL A 216      97.299  77.079 -36.909  1.00  9.41           N  	
ATOM    962  CA  VAL A 216      95.937  77.219 -37.402  1.00  9.31           C  	
ATOM    963  C   VAL A 216      95.877  78.477 -38.255  1.00  8.67           C  	
ATOM    964  O   VAL A 216      96.402  79.526 -37.861  1.00  9.68           O  	
ATOM    965  CB  VAL A 216      94.894  77.229 -36.260  1.00  9.33           C  	
ATOM    966  CG1 VAL A 216      95.190  78.317 -35.216  1.00 10.44           C  	
ATOM    967  CG2 VAL A 216      93.476  77.354 -36.824  1.00 10.49           C  	
ATOM    968  N   VAL A 217      95.268  78.371 -39.433  1.00  8.98           N  	
ATOM    969  CA  VAL A 217      95.311  79.446 -40.412  1.00  9.86           C  	
ATOM    970  C   VAL A 217      93.905  79.699 -40.944  1.00 10.36           C  	
ATOM    971  O   VAL A 217      93.139  78.758 -41.184  1.00 11.75           O  	
ATOM    972  CB  VAL A 217      96.322  79.128 -41.544  1.00 11.16           C  	
ATOM    973  CG1 VAL A 217      95.976  77.820 -42.274  1.00 12.71           C  	
ATOM    974  CG2 VAL A 217      96.415  80.292 -42.525  1.00 11.76           C  	
ATOM    975  N   VAL A 218      93.563  80.975 -41.111  1.00 10.21           N  	
ATOM    976  CA  VAL A 218      92.254  81.374 -41.629  1.00 11.67           C  	
ATOM    977  C   VAL A 218      92.415  82.354 -42.783  1.00 11.27           C  	
ATOM    978  O   VAL A 218      93.407  83.097 -42.842  1.00 11.76           O  	
ATOM    979  CB  VAL A 218      91.369  82.009 -40.543  1.00 12.81           C  	
ATOM    980  CG1 VAL A 218      91.057  81.027 -39.442  1.00 14.68           C  	
ATOM    981  CG2 VAL A 218      92.018  83.269 -39.983  1.00 13.91           C  	
ATOM    982  N   PRO A 219      91.453  82.418 -43.699  1.00 11.74           N  	
ATOM    983  CA  PRO A 219      91.502  83.446 -44.742  1.00 13.82           C  	
ATOM    984  C   PRO A 219      91.285  84.829 -44.159  1.00 15.24           C  	
ATOM    985  O   PRO A 219      90.524  85.018 -43.209  1.00 16.80           O  	
ATOM    986  CB  PRO A 219      90.326  83.078 -45.654  1.00 15.29           C  	
ATOM    987  CG  PRO A 219      90.030  81.648 -45.358  1.00 15.38           C  	
ATOM    988  CD  PRO A 219      90.342  81.474 -43.902  1.00 13.62           C  	
ATOM    989  N   CYS A 220      91.950  85.810 -44.756  1.00 15.94           N  	
ATOM    990  CA  CYS A 220      91.659  87.195 -44.421  1.00 19.61           C  	
ATOM    991  C   CYS A 220      90.279  87.561 -44.938  1.00 23.46           C  	
ATOM    992  O   CYS A 220      89.939  87.276 -46.090  1.00 25.20           O  	
ATOM    993  CB  CYS A 220      92.674  88.120 -45.074  1.00 21.43           C  	
ATOM    994  SG  CYS A 220      94.297  87.919 -44.439  1.00 23.40           S  	
ATOM    995  N   GLU A 221      89.483  88.189 -44.086  1.00 26.01           N  	
ATOM    996  CA  GLU A 221      88.221  88.735 -44.530  1.00 29.63           C  	
ATOM    997  C   GLU A 221      88.154  90.189 -44.097  1.00 27.79           C  	
ATOM    998  O   GLU A 221      88.654  90.540 -43.022  1.00 26.58           O  	
ATOM    999  CB  GLU A 221      87.041  87.956 -43.937  1.00 36.28           C  	
ATOM   1000  CG  GLU A 221      86.798  86.621 -44.626  1.00 42.56           C  	
ATOM   1001  CD  GLU A 221      86.694  86.750 -46.138  1.00 48.03           C  	
ATOM   1002  OE1 GLU A 221      86.075  87.728 -46.614  1.00 50.37           O  	
ATOM   1003  OE2 GLU A 221      87.235  85.879 -46.853  1.00 49.28           O  	
ATOM   1004  N   PRO A 222      87.570  91.053 -44.918  1.00 27.56           N  	
ATOM   1005  CA  PRO A 222      87.506  92.478 -44.588  1.00 27.82           C  	
ATOM   1006  C   PRO A 222      86.647  92.713 -43.360  1.00 27.22           C  	
ATOM   1007  O   PRO A 222      85.795  91.881 -43.012  1.00 27.46           O  	
ATOM   1008  CB  PRO A 222      86.856  93.099 -45.835  1.00 29.55           C  	
ATOM   1009  CG  PRO A 222      87.058  92.112 -46.919  1.00 30.01           C  	
ATOM   1010  CD  PRO A 222      87.033  90.768 -46.259  1.00 29.01           C  	
ATOM   1011  N   PRO A 223      86.858  93.827 -42.664  1.00 26.38           N  	
ATOM   1012  CA  PRO A 223      85.980  94.176 -41.543  1.00 26.72           C  	
ATOM   1013  C   PRO A 223      84.536  94.325 -41.999  1.00 27.66           C  	
ATOM   1014  O   PRO A 223      84.253  94.682 -43.144  1.00 28.07           O  	
ATOM   1015  CB  PRO A 223      86.540  95.521 -41.066  1.00 25.92           C  	
ATOM   1016  CG  PRO A 223      87.972  95.508 -41.498  1.00 25.71           C  	
ATOM   1017  CD  PRO A 223      87.985  94.761 -42.802  1.00 24.92           C  	
ATOM   1018  N   GLU A 224      83.615  94.036 -41.083  1.00 28.08           N  	
ATOM   1019  CA  GLU A 224      82.210  94.297 -41.351  1.00 28.33           C  	
ATOM   1020  C   GLU A 224      81.989  95.798 -41.499  1.00 28.25           C  	
ATOM   1021  O   GLU A 224      82.752  96.616 -40.976  1.00 27.75           O  	
ATOM   1022  CB  GLU A 224      81.347  93.764 -40.207  1.00 29.66           C  	
ATOM   1023  N   VAL A 225      80.937  96.159 -42.237  1.00 27.91           N  	
ATOM   1024  CA  VAL A 225      80.626  97.567 -42.440  1.00 28.36           C  	
ATOM   1025  C   VAL A 225      80.436  98.241 -41.090  1.00 27.47           C  	
ATOM   1026  O   VAL A 225      79.686  97.756 -40.232  1.00 26.43           O  	
ATOM   1027  CB  VAL A 225      79.395  97.717 -43.345  1.00 29.86           C  	
ATOM   1028  CG1 VAL A 225      78.935  99.153 -43.360  1.00 30.09           C  	
ATOM   1029  CG2 VAL A 225      79.718  97.249 -44.760  1.00 31.16           C  	
ATOM   1030  N   GLY A 226      81.135  99.355 -40.886  1.00 27.56           N  	
ATOM   1031  CA  GLY A 226      81.124 100.051 -39.619  1.00 28.01           C  	
ATOM   1032  C   GLY A 226      82.288  99.727 -38.707  1.00 27.81           C  	
ATOM   1033  O   GLY A 226      82.424 100.367 -37.656  1.00 30.11           O  	
ATOM   1034  N   SER A 227      83.123  98.756 -39.068  1.00 24.22           N  	
ATOM   1035  CA  SER A 227      84.295  98.390 -38.288  1.00 23.75           C  	
ATOM   1036  C   SER A 227      85.564  98.745 -39.052  1.00 22.02           C  	
ATOM   1037  O   SER A 227      85.576  98.799 -40.285  1.00 22.11           O  	
ATOM   1038  CB  SER A 227      84.295  96.893 -37.970  1.00 25.69           C  	
ATOM   1039  OG  SER A 227      83.193  96.554 -37.149  1.00 28.22           O  	
ATOM   1040  N   ASP A 228      86.637  98.992 -38.306  1.00 20.76           N  	
ATOM   1041  CA  ASP A 228      87.919  99.351 -38.892  1.00 21.69           C  	
ATOM   1042  C   ASP A 228      88.952  98.239 -38.812  1.00 19.48           C  	
ATOM   1043  O   ASP A 228      90.055  98.397 -39.343  1.00 20.48           O  	
ATOM   1044  CB  ASP A 228      88.462 100.620 -38.233  1.00 24.95           C  	
ATOM   1045  CG  ASP A 228      87.604 101.827 -38.525  1.00 29.45           C  	
ATOM   1046  OD1 ASP A 228      87.167 101.975 -39.686  1.00 30.99           O  	
ATOM   1047  OD2 ASP A 228      87.358 102.619 -37.597  1.00 32.07           O  	
ATOM   1048  N   CYS A 229      88.634  97.126 -38.164  1.00 15.92           N  	
ATOM   1049  CA  CYS A 229      89.561  96.014 -38.047  1.00 15.13           C  	
ATOM   1050  C   CYS A 229      88.767  94.719 -38.087  1.00 15.23           C  	
ATOM   1051  O   CYS A 229      87.536  94.712 -38.007  1.00 17.81           O  	
ATOM   1052  CB  CYS A 229      90.391  96.095 -36.753  1.00 16.01           C  	
ATOM   1053  SG  CYS A 229      89.473  95.833 -35.215  1.00 17.89           S  	
ATOM   1054  N   THR A 230      89.488  93.618 -38.231  1.00 14.64           N  	
ATOM   1055  CA  THR A 230      88.917  92.284 -38.198  1.00 15.32           C  	
ATOM   1056  C   THR A 230      89.403  91.618 -36.920  1.00 14.99           C  	
ATOM   1057  O   THR A 230      90.532  91.853 -36.490  1.00 17.39           O  	
ATOM   1058  CB  THR A 230      89.377  91.500 -39.441  1.00 18.06           C  	
ATOM   1059  OG1 THR A 230      88.788  92.084 -40.613  1.00 20.72           O  	
ATOM   1060  CG2 THR A 230      88.974  90.038 -39.360  1.00 19.82           C  	
ATOM   1061  N   THR A 231      88.545  90.821 -36.288  1.00 12.81           N  	
ATOM   1062  CA  THR A 231      88.885  90.141 -35.045  1.00 13.27           C  	
ATOM   1063  C   THR A 231      88.830  88.636 -35.265  1.00 13.55           C  	
ATOM   1064  O   THR A 231      87.872  88.123 -35.855  1.00 15.92           O  	
ATOM   1065  CB  THR A 231      87.928  90.565 -33.921  1.00 15.88           C  	
ATOM   1066  OG1 THR A 231      88.008  91.984 -33.747  1.00 17.80           O  	
ATOM   1067  CG2 THR A 231      88.300  89.894 -32.603  1.00 17.21           C  	
ATOM   1068  N   ILE A 232      89.866  87.935 -34.806  1.00 11.80           N  	
ATOM   1069  CA  ILE A 232      89.882  86.476 -34.763  1.00 11.80           C  	
ATOM   1070  C   ILE A 232      89.713  86.067 -33.307  1.00 10.52           C  	
ATOM   1071  O   ILE A 232      90.284  86.693 -32.411  1.00 12.43           O  	
ATOM   1072  CB  ILE A 232      91.194  85.890 -35.332  1.00 13.07           C  	
ATOM   1073  CG1 ILE A 232      91.417  86.316 -36.783  1.00 16.74           C  	
ATOM   1074  CG2 ILE A 232      91.221  84.341 -35.195  1.00 13.26           C  	
ATOM   1075  CD1 ILE A 232      92.684  85.725 -37.400  1.00 18.56           C  	
ATOM   1076  N   HIS A 233      88.922  85.029 -33.068  1.00 10.14           N  	
ATOM   1077  CA  HIS A 233      88.695  84.522 -31.719  1.00 10.25           C  	
ATOM   1078  C   HIS A 233      89.476  83.226 -31.530  1.00 10.91           C  	
ATOM   1079  O   HIS A 233      89.145  82.204 -32.132  1.00 13.42           O  	
ATOM   1080  CB  HIS A 233      87.200  84.320 -31.475  1.00 12.18           C  	
ATOM   1081  CG  HIS A 233      86.412  85.583 -31.611  1.00 15.65           C  	
ATOM   1082  ND1 HIS A 233      85.580  85.830 -32.679  1.00 20.10           N  	
ATOM   1083  CD2 HIS A 233      86.379  86.698 -30.844  1.00 17.57           C  	
ATOM   1084  CE1 HIS A 233      85.050  87.034 -32.553  1.00 19.95           C  	
ATOM   1085  NE2 HIS A 233      85.519  87.582 -31.447  1.00 18.25           N  	
ATOM   1086  N   TYR A 234      90.511  83.274 -30.698  1.00  9.53           N  	
ATOM   1087  CA  TYR A 234      91.343  82.117 -30.416  1.00 10.15           C  	
ATOM   1088  C   TYR A 234      90.956  81.484 -29.082  1.00 10.66           C  	
ATOM   1089  O   TYR A 234      90.407  82.142 -28.195  1.00 11.76           O  	
ATOM   1090  CB  TYR A 234      92.818  82.515 -30.378  1.00 10.98           C  	
ATOM   1091  CG  TYR A 234      93.406  82.906 -31.723  1.00 10.17           C  	
ATOM   1092  CD1 TYR A 234      93.649  81.950 -32.710  1.00 10.92           C  	
ATOM   1093  CD2 TYR A 234      93.742  84.227 -31.998  1.00 11.21           C  	
ATOM   1094  CE1 TYR A 234      94.204  82.306 -33.924  1.00 10.52           C  	
ATOM   1095  CE2 TYR A 234      94.290  84.584 -33.213  1.00 11.29           C  	
ATOM   1096  CZ  TYR A 234      94.527  83.619 -34.171  1.00 10.46           C  	
ATOM   1097  OH  TYR A 234      95.076  83.978 -35.385  1.00 11.43           O  	
ATOM   1098  N   ASN A 235      91.246  80.191 -28.956  1.00 10.84           N  	
ATOM   1099  CA  ASN A 235      91.149  79.473 -27.690  1.00 11.16           C  	
ATOM   1100  C   ASN A 235      92.471  78.772 -27.439  1.00  9.84           C  	
ATOM   1101  O   ASN A 235      93.065  78.209 -28.365  1.00 11.55           O  	
ATOM   1102  CB  ASN A 235      90.075  78.380 -27.723  1.00 12.83           C  	
ATOM   1103  CG  ASN A 235      88.678  78.924 -27.922  1.00 17.36           C  	
ATOM   1104  OD1 ASN A 235      88.379  80.081 -27.598  1.00 19.77           O  	
ATOM   1105  ND2 ASN A 235      87.804  78.084 -28.447  1.00 19.27           N  	
ATOM   1106  N   TYR A 236      92.906  78.769 -26.178  1.00  8.50           N  	
ATOM   1107  CA  TYR A 236      94.092  78.033 -25.758  1.00  8.32           C  	
ATOM   1108  C   TYR A 236      93.636  76.855 -24.914  1.00  9.07           C  	
ATOM   1109  O   TYR A 236      92.912  77.040 -23.928  1.00 10.10           O  	
ATOM   1110  CB  TYR A 236      95.046  78.934 -24.966  1.00  9.06           C  	
ATOM   1111  CG  TYR A 236      95.666  80.001 -25.837  1.00  9.98           C  	
ATOM   1112  CD1 TYR A 236      94.986  81.183 -26.107  1.00 10.30           C  	
ATOM   1113  CD2 TYR A 236      96.921  79.819 -26.412  1.00 10.68           C  	
ATOM   1114  CE1 TYR A 236      95.543  82.159 -26.936  1.00 11.33           C  	
ATOM   1115  CE2 TYR A 236      97.484  80.783 -27.231  1.00 11.20           C  	
ATOM   1116  CZ  TYR A 236      96.789  81.945 -27.493  1.00 11.05           C  	
ATOM   1117  OH  TYR A 236      97.356  82.897 -28.305  1.00 12.05           O  	
ATOM   1118  N   MET A 237      94.072  75.650 -25.289  1.00  9.48           N  	
ATOM   1119  CA  MET A 237      93.422  74.423 -24.837  1.00  9.85           C  	
ATOM   1120  C   MET A 237      94.188  73.647 -23.766  1.00  9.98           C  	
ATOM   1121  O   MET A 237      93.827  72.500 -23.484  1.00 11.00           O  	
ATOM   1122  CB  MET A 237      93.097  73.534 -26.037  1.00 11.03           C  	
ATOM   1123  CG  MET A 237      92.244  74.238 -27.089  1.00 12.80           C  	
ATOM   1124  SD  MET A 237      90.644  74.800 -26.460  1.00 14.77           S  	
ATOM   1125  CE  MET A 237      89.978  73.288 -25.753  1.00 15.08           C  	
ATOM   1126  N   CYS A 238      95.218  74.249 -23.167  1.00 10.49           N  	
ATOM   1127  CA  CYS A 238      95.919  73.723 -22.004  1.00 11.32           C  	
ATOM   1128  C   CYS A 238      96.324  74.892 -21.129  1.00 12.33           C  	
ATOM   1129  O   CYS A 238      96.520  76.007 -21.620  1.00 13.01           O  	
ATOM   1130  CB  CYS A 238      97.234  73.066 -22.381  1.00 13.23           C  	
ATOM   1131  SG  CYS A 238      97.180  71.299 -22.524  1.00 16.93           S  	
ATOM   1132  N   TYR A 239      96.457  74.628 -19.829  1.00 12.22           N  	
ATOM   1133  CA  TYR A 239      97.038  75.605 -18.917  1.00 11.76           C  	
ATOM   1134  C   TYR A 239      98.550  75.681 -19.100  1.00 11.16           C  	
ATOM   1135  O   TYR A 239      99.207  74.688 -19.430  1.00 11.51           O  	
ATOM   1136  CB  TYR A 239      96.778  75.199 -17.468  1.00 12.65           C  	
ATOM   1137  CG  TYR A 239      95.356  75.377 -17.018  1.00 13.27           C  	
ATOM   1138  CD1 TYR A 239      94.820  76.648 -16.859  1.00 14.12           C  	
ATOM   1139  CD2 TYR A 239      94.556  74.280 -16.725  1.00 15.58           C  	
ATOM   1140  CE1 TYR A 239      93.523  76.828 -16.431  1.00 15.45           C  	
ATOM   1141  CE2 TYR A 239      93.251  74.448 -16.294  1.00 17.30           C  	
ATOM   1142  CZ  TYR A 239      92.740  75.723 -16.155  1.00 17.62           C  	
ATOM   1143  OH  TYR A 239      91.447  75.897 -15.731  1.00 20.30           O  	
ATOM   1144  N   SER A 240      99.113  76.867 -18.833  1.00 10.78           N  	
ATOM   1145  CA  SER A 240     100.568  76.985 -18.829  1.00 10.94           C  	
ATOM   1146  C   SER A 240     101.215  75.979 -17.886  1.00 11.74           C  	
ATOM   1147  O   SER A 240     102.335  75.524 -18.137  1.00 13.25           O  	
ATOM   1148  CB  SER A 240     100.987  78.405 -18.459  1.00 12.15           C  	
ATOM   1149  OG  SER A 240     100.642  79.309 -19.496  1.00 12.59           O  	
ATOM   1150  N   SER A 241     100.523  75.609 -16.809  1.00 12.32           N  	
ATOM   1151  CA  SER A 241     101.059  74.729 -15.781  1.00 13.61           C  	
ATOM   1152  C   SER A 241     100.916  73.241 -16.091  1.00 14.24           C  	
ATOM   1153  O   SER A 241     101.382  72.429 -15.284  1.00 16.44           O  	
ATOM   1154  CB  SER A 241     100.336  75.005 -14.465  1.00 15.14           C  	
ATOM   1155  OG  SER A 241      98.953  74.712 -14.597  1.00 16.78           O  	
ATOM   1156  N   CYS A 242     100.288  72.855 -17.207  1.00 12.76           N  	
ATOM   1157  CA  CYS A 242      99.945  71.444 -17.407  1.00 13.32           C  	
ATOM   1158  C   CYS A 242     101.190  70.559 -17.399  1.00 15.22           C  	
ATOM   1159  O   CYS A 242     102.123  70.759 -18.183  1.00 15.50           O  	
ATOM   1160  CB  CYS A 242      99.169  71.254 -18.715  1.00 14.67           C  	
ATOM   1161  SG  CYS A 242      97.364  71.562 -18.622  1.00 14.48           S  	
ATOM   1162  N   MET A 243     101.184  69.554 -16.534  1.00 16.83           N  	
ATOM   1163  CA  MET A 243     102.320  68.651 -16.435  1.00 19.78           C  	
ATOM   1164  C   MET A 243     102.441  67.801 -17.693  1.00 17.46           C  	
ATOM   1165  O   MET A 243     101.441  67.346 -18.260  1.00 16.19           O  	
ATOM   1166  CB  MET A 243     102.154  67.749 -15.216  1.00 26.80           C  	
ATOM   1167  CG  MET A 243     102.247  68.494 -13.903  1.00 34.08           C  	
ATOM   1168  SD  MET A 243     103.839  69.328 -13.720  1.00 40.78           S  	
ATOM   1169  CE  MET A 243     104.934  67.914 -13.654  1.00 42.38           C  	
ATOM   1170  N   GLY A 244     103.679  67.590 -18.133  1.00 17.59           N  	
ATOM   1171  CA  GLY A 244     103.923  66.873 -19.365  1.00 18.31           C  	
ATOM   1172  C   GLY A 244     103.619  67.647 -20.627  1.00 19.17           C  	
ATOM   1173  O   GLY A 244     103.838  67.119 -21.723  1.00 20.20           O  	
ATOM   1174  N   GLY A 245     103.114  68.874 -20.511  1.00 17.91           N  	
ATOM   1175  CA  GLY A 245     102.908  69.750 -21.647  1.00 17.08           C  	
ATOM   1176  C   GLY A 245     103.740  71.003 -21.473  1.00 16.51           C  	
ATOM   1177  O   GLY A 245     104.966  70.919 -21.352  1.00 17.21           O  	
ATOM   1178  N   MET A 246     103.096  72.169 -21.420  1.00 14.06           N  	
ATOM   1179  CA  MET A 246     103.868  73.397 -21.242  1.00 13.27           C  	
ATOM   1180  C   MET A 246     104.656  73.401 -19.933  1.00 13.83           C  	
ATOM   1181  O   MET A 246     105.755  73.966 -19.878  1.00 13.85           O  	
ATOM   1182  CB  MET A 246     102.976  74.629 -21.394  1.00 12.82           C  	
ATOM   1183  CG  MET A 246     102.586  74.872 -22.839  1.00 13.18           C  	
ATOM   1184  SD  MET A 246     101.533  76.303 -23.083  1.00 14.03           S  	
ATOM   1185  CE  MET A 246      99.945  75.696 -22.486  1.00 14.87           C  	
ATOM   1186  N   ASN A 247     104.123  72.782 -18.878  1.00 14.17           N  	
ATOM   1187  CA  ASN A 247     104.893  72.508 -17.659  1.00 17.20           C  	
ATOM   1188  C   ASN A 247     105.498  73.776 -17.050  1.00 16.13           C  	
ATOM   1189  O   ASN A 247     106.663  73.792 -16.643  1.00 16.81           O  	
ATOM   1190  CB  ASN A 247     105.959  71.428 -17.892  1.00 22.68           C  	
ATOM   1191  CG  ASN A 247     106.532  70.882 -16.595  1.00 27.90           C  	
ATOM   1192  OD1 ASN A 247     105.878  70.909 -15.553  1.00 30.34           O  	
ATOM   1193  ND2 ASN A 247     107.764  70.399 -16.653  1.00 29.64           N  	
ATOM   1194  N   ARG A 248     104.698  74.843 -16.999  1.00 15.27           N  	
ATOM   1195  CA AARG A 248     105.012  76.152 -16.420  0.45 16.83           C  	
ATOM   1196  CA BARG A 248     105.019  76.147 -16.414  0.55 16.75           C  	
ATOM   1197  C   ARG A 248     105.946  76.987 -17.293  1.00 16.72           C  	
ATOM   1198  O   ARG A 248     106.316  78.103 -16.892  1.00 19.36           O  	
ATOM   1199  CB AARG A 248     105.523  76.093 -14.968  0.45 18.73           C  	
ATOM   1200  CB BARG A 248     105.549  76.069 -14.970  0.55 18.53           C  	
ATOM   1201  CG AARG A 248     104.624  75.260 -14.075  0.45 20.21           C  	
ATOM   1202  CG BARG A 248     104.661  75.233 -14.055  0.55 19.84           C  	
ATOM   1203  CD AARG A 248     104.918  75.457 -12.599  0.45 22.52           C  	
ATOM   1204  CD BARG A 248     105.310  74.996 -12.699  0.55 21.95           C  	
ATOM   1205  NE AARG A 248     103.914  74.777 -11.788  0.45 25.22           N  	
ATOM   1206  NE BARG A 248     106.587  74.302 -12.829  0.55 24.51           N  	
ATOM   1207  CZ AARG A 248     102.757  75.320 -11.421  0.45 26.66           C  	
ATOM   1208  CZ BARG A 248     106.725  72.981 -12.838  0.55 26.61           C  	
ATOM   1209  NH1AARG A 248     102.459  76.562 -11.780  0.45 27.54           N  	
ATOM   1210  NH1BARG A 248     105.663  72.197 -12.720  0.55 27.61           N  	
ATOM   1211  NH2AARG A 248     101.897  74.621 -10.694  0.45 27.32           N  	
ATOM   1212  NH2BARG A 248     107.929  72.441 -12.965  0.55 27.57           N  	
ATOM   1213  N   ARG A 249     106.320  76.512 -18.466  1.00 13.49           N  	
ATOM   1214  CA  ARG A 249     107.194  77.277 -19.344  1.00 13.75           C  	
ATOM   1215  C   ARG A 249     106.381  78.304 -20.122  1.00 14.23           C  	
ATOM   1216  O   ARG A 249     105.359  77.950 -20.723  1.00 15.13           O  	
ATOM   1217  CB  ARG A 249     107.870  76.345 -20.332  1.00 14.45           C  	
ATOM   1218  CG  ARG A 249     108.807  75.348 -19.689  1.00 15.37           C  	
ATOM   1219  CD  ARG A 249     109.349  74.361 -20.707  1.00 16.49           C  	
ATOM   1220  NE  ARG A 249     108.338  73.399 -21.139  1.00 16.84           N  	
ATOM   1221  CZ  ARG A 249     108.570  72.412 -21.998  1.00 16.08           C  	
ATOM   1222  NH1 ARG A 249     109.780  72.262 -22.519  1.00 16.45           N  	
ATOM   1223  NH2 ARG A 249     107.595  71.581 -22.338  1.00 16.08           N  	
ATOM   1224  N   PRO A 250     106.814  79.563 -20.161  1.00 13.83           N  	
ATOM   1225  CA APRO A 250     106.086  80.573 -20.936  0.50 12.66           C  	
ATOM   1226  CA BPRO A 250     106.074  80.563 -20.936  0.50 12.81           C  	
ATOM   1227  C   PRO A 250     106.154  80.295 -22.428  1.00 11.31           C  	
ATOM   1228  O   PRO A 250     107.139  79.750 -22.941  1.00 12.29           O  	
ATOM   1229  CB APRO A 250     106.837  81.866 -20.605  0.50 13.04           C  	
ATOM   1230  CB BPRO A 250     106.782  81.875 -20.581  0.50 13.47           C  	
ATOM   1231  CG APRO A 250     108.233  81.406 -20.308  0.50 13.13           C  	
ATOM   1232  CG BPRO A 250     107.334  81.633 -19.222  0.50 13.56           C  	
ATOM   1233  CD APRO A 250     108.058  80.100 -19.581  0.50 13.88           C  	
ATOM   1234  CD BPRO A 250     107.776  80.190 -19.238  0.50 13.96           C  	
ATOM   1235  N   ILE A 251     105.090  80.692 -23.125  1.00 10.37           N  	
ATOM   1236  CA  ILE A 251     105.011  80.581 -24.573  1.00  9.79           C  	
ATOM   1237  C   ILE A 251     104.745  81.944 -25.188  1.00  9.89           C  	
ATOM   1238  O   ILE A 251     104.299  82.888 -24.528  1.00 10.38           O  	
ATOM   1239  CB  ILE A 251     103.943  79.581 -25.067  1.00 10.09           C  	
ATOM   1240  CG1 ILE A 251     102.545  80.008 -24.602  1.00 11.78           C  	
ATOM   1241  CG2 ILE A 251     104.289  78.157 -24.635  1.00 10.68           C  	
ATOM   1242  CD1 ILE A 251     101.421  79.403 -25.436  1.00 12.49           C  	
ATOM   1243  N  ALEU A 252     105.089  82.044 -26.467  0.70  9.50           N  	
ATOM   1244  N  BLEU A 252     104.970  82.009 -26.498  0.30  9.32           N  	
ATOM   1245  CA ALEU A 252     104.678  83.137 -27.332  0.70 10.73           C  	
ATOM   1246  CA BLEU A 252     104.700  83.183 -27.315  0.30  9.19           C  	
ATOM   1247  C  ALEU A 252     103.710  82.589 -28.369  0.70  9.23           C  	
ATOM   1248  C  BLEU A 252     103.875  82.736 -28.513  0.30  8.56           C  	
ATOM   1249  O  ALEU A 252     103.822  81.436 -28.794  0.70  9.61           O  	
ATOM   1250  O  BLEU A 252     104.238  81.763 -29.182  0.30  7.98           O  	
ATOM   1251  CB ALEU A 252     105.878  83.711 -28.096  0.70 14.80           C  	
ATOM   1252  CB BLEU A 252     106.030  83.758 -27.814  0.30 10.47           C  	
ATOM   1253  CG ALEU A 252     107.092  84.147 -27.287  0.70 17.68           C  	
ATOM   1254  CG BLEU A 252     106.057  84.974 -28.733  0.30 10.87           C  	
ATOM   1255  CD1ALEU A 252     108.213  84.618 -28.195  0.70 20.40           C  	
ATOM   1256  CD1BLEU A 252     106.152  86.225 -27.889  0.30 10.68           C  	
ATOM   1257  CD2ALEU A 252     106.683  85.245 -26.327  0.70 17.19           C  	
ATOM   1258  CD2BLEU A 252     107.236  84.872 -29.684  0.30 10.34           C  	
ATOM   1259  N   THR A 253     102.764  83.427 -28.780  1.00  8.80           N  	
ATOM   1260  CA  THR A 253     102.001  83.199 -29.997  1.00  9.55           C  	
ATOM   1261  C   THR A 253     102.551  84.124 -31.074  1.00  9.17           C  	
ATOM   1262  O   THR A 253     102.725  85.325 -30.838  1.00  9.84           O  	
ATOM   1263  CB  THR A 253     100.506  83.467 -29.790  1.00  9.78           C  	
ATOM   1264  OG1 THR A 253      99.996  82.550 -28.823  1.00 10.95           O  	
ATOM   1265  CG2 THR A 253      99.730  83.267 -31.101  1.00 11.41           C  	
ATOM   1266  N   ILE A 254     102.855  83.555 -32.235  1.00  9.03           N  	
ATOM   1267  CA  ILE A 254     103.310  84.298 -33.405  1.00  9.57           C  	
ATOM   1268  C   ILE A 254     102.166  84.318 -34.407  1.00  8.45           C  	
ATOM   1269  O   ILE A 254     101.655  83.259 -34.796  1.00  8.96           O  	
ATOM   1270  CB  ILE A 254     104.552  83.648 -34.029  1.00 11.33           C  	
ATOM   1271  CG1 ILE A 254     105.680  83.542 -32.998  1.00 13.50           C  	
ATOM   1272  CG2 ILE A 254     105.007  84.444 -35.270  1.00 11.75           C  	
ATOM   1273  CD1 ILE A 254     106.807  82.624 -33.427  1.00 16.00           C  	
ATOM   1274  N   ILE A 255     101.761  85.516 -34.824  1.00  8.37           N  	
ATOM   1275  CA  ILE A 255     100.712  85.694 -35.822  1.00  8.77           C  	
ATOM   1276  C   ILE A 255     101.364  86.188 -37.101  1.00 10.05           C  	
ATOM   1277  O   ILE A 255     102.019  87.236 -37.103  1.00 11.21           O  	
ATOM   1278  CB  ILE A 255      99.645  86.696 -35.357  1.00 10.29           C  	
ATOM   1279  CG1 ILE A 255      99.096  86.324 -33.975  1.00 11.99           C  	
ATOM   1280  CG2 ILE A 255      98.558  86.829 -36.428  1.00 11.44           C  	
ATOM   1281  CD1 ILE A 255      98.340  85.056 -33.940  1.00 12.63           C  	
ATOM   1282  N   THR A 256     101.195  85.438 -38.184  1.00 10.08           N  	
ATOM   1283  CA  THR A 256     101.797  85.793 -39.459  1.00 10.69           C  	
ATOM   1284  C   THR A 256     100.718  86.060 -40.497  1.00 10.67           C  	
ATOM   1285  O   THR A 256      99.746  85.310 -40.609  1.00 13.07           O  	
ATOM   1286  CB ATHR A 256     102.789  84.745 -39.978  0.67 12.18           C  	
ATOM   1287  CB BTHR A 256     102.665  84.631 -39.953  0.33 11.05           C  	
ATOM   1288  OG1ATHR A 256     102.197  83.449 -39.909  0.67 13.07           O  	
ATOM   1289  OG1BTHR A 256     103.639  84.292 -38.956  0.33 12.62           O  	
ATOM   1290  CG2ATHR A 256     104.088  84.772 -39.173  0.67 14.03           C  	
ATOM   1291  CG2BTHR A 256     103.367  85.000 -41.245  0.33 10.34           C  	
ATOM   1292  N   LEU A 257     100.897  87.138 -41.249  1.00 10.41           N  	
ATOM   1293  CA  LEU A 257     100.112  87.387 -42.447  1.00 10.20           C  	
ATOM   1294  C   LEU A 257     100.875  86.768 -43.610  1.00 10.77           C  	
ATOM   1295  O   LEU A 257     102.076  87.000 -43.750  1.00 12.21           O  	
ATOM   1296  CB  LEU A 257      99.972  88.897 -42.645  1.00 12.00           C  	
ATOM   1297  CG  LEU A 257      98.985  89.381 -43.699  1.00 12.36           C  	
ATOM   1298  CD1 LEU A 257      97.563  89.127 -43.237  1.00 12.89           C  	
ATOM   1299  CD2 LEU A 257      99.200  90.863 -43.993  1.00 12.79           C  	
ATOM   1300  N   GLU A 258     100.198  85.944 -44.411  1.00 10.77           N  	
ATOM   1301  CA  GLU A 258     100.861  85.172 -45.456  1.00 12.37           C  	
ATOM   1302  C   GLU A 258     100.127  85.319 -46.781  1.00 11.94           C  	
ATOM   1303  O   GLU A 258      98.905  85.473 -46.808  1.00 12.54           O  	
ATOM   1304  CB  GLU A 258     100.831  83.659 -45.163  1.00 16.49           C  	
ATOM   1305  CG  GLU A 258     101.443  83.183 -43.875  1.00 21.31           C  	
ATOM   1306  CD  GLU A 258     101.271  81.679 -43.707  1.00 24.03           C  	
ATOM   1307  OE1 GLU A 258     100.394  81.084 -44.384  1.00 23.59           O  	
ATOM   1308  OE2 GLU A 258     102.025  81.090 -42.919  1.00 27.42           O  	
ATOM   1309  N   ASP A 259     100.870  85.223 -47.887  1.00 11.94           N  	
ATOM   1310  CA  ASP A 259     100.209  85.167 -49.184  1.00 12.62           C  	
ATOM   1311  C   ASP A 259      99.645  83.767 -49.432  1.00 13.00           C  	
ATOM   1312  O   ASP A 259      99.738  82.869 -48.589  1.00 13.85           O  	
ATOM   1313  CB  ASP A 259     101.099  85.710 -50.307  1.00 13.45           C  	
ATOM   1314  CG  ASP A 259     102.291  84.816 -50.643  1.00 15.47           C  	
ATOM   1315  OD1 ASP A 259     102.331  83.629 -50.259  1.00 16.21           O  	
ATOM   1316  OD2 ASP A 259     103.198  85.317 -51.352  1.00 17.54           O  	
ATOM   1317  N   SER A 260      99.055  83.573 -50.613  1.00 12.95           N  	
ATOM   1318  CA  SER A 260      98.383  82.312 -50.914  1.00 14.06           C  	
ATOM   1319  C   SER A 260      99.334  81.118 -50.952  1.00 15.15           C  	
ATOM   1320  O   SER A 260      98.881  79.981 -50.770  1.00 16.04           O  	
ATOM   1321  CB  SER A 260      97.611  82.430 -52.230  1.00 15.00           C  	
ATOM   1322  OG  SER A 260      98.472  82.734 -53.316  1.00 14.48           O  	
ATOM   1323  N   SER A 261     100.628  81.347 -51.185  1.00 15.63           N  	
ATOM   1324  CA  SER A 261     101.652  80.309 -51.174  1.00 16.79           C  	
ATOM   1325  C   SER A 261     102.287  80.107 -49.810  1.00 16.36           C  	
ATOM   1326  O   SER A 261     103.166  79.252 -49.680  1.00 18.81           O  	
ATOM   1327  CB  SER A 261     102.782  80.669 -52.137  1.00 21.04           C  	
ATOM   1328  OG  SER A 261     102.368  80.542 -53.470  1.00 24.53           O  	
ATOM   1329  N   GLY A 262     101.912  80.900 -48.816  1.00 14.88           N  	
ATOM   1330  CA  GLY A 262     102.502  80.815 -47.496  1.00 15.00           C  	
ATOM   1331  C   GLY A 262     103.686  81.726 -47.268  1.00 15.85           C  	
ATOM   1332  O   GLY A 262     104.314  81.637 -46.209  1.00 17.78           O  	
ATOM   1333  N   ASN A 263     104.017  82.594 -48.227  1.00 15.86           N  	
ATOM   1334  CA  ASN A 263     105.146  83.498 -48.054  1.00 16.66           C  	
ATOM   1335  C   ASN A 263     104.792  84.609 -47.071  1.00 15.03           C  	
ATOM   1336  O   ASN A 263     103.645  85.048 -46.980  1.00 14.78           O  	
ATOM   1337  CB  ASN A 263     105.540  84.128 -49.390  1.00 19.35           C  	
ATOM   1338  CG  ASN A 263     105.924  83.105 -50.437  1.00 23.24           C  	
ATOM   1339  OD1 ASN A 263     106.766  82.238 -50.201  1.00 25.39           O  	
ATOM   1340  ND2 ASN A 263     105.304  83.202 -51.607  1.00 23.76           N  	
ATOM   1341  N   LEU A 264     105.806  85.092 -46.364  1.00 15.53           N  	
ATOM   1342  CA  LEU A 264     105.604  86.057 -45.290  1.00 15.53           C  	
ATOM   1343  C   LEU A 264     105.232  87.437 -45.829  1.00 14.90           C  	
ATOM   1344  O   LEU A 264     105.918  87.983 -46.700  1.00 16.58           O  	
ATOM   1345  CB  LEU A 264     106.893  86.170 -44.487  1.00 17.43           C  	
ATOM   1346  CG  LEU A 264     106.923  87.278 -43.439  1.00 20.40           C  	
ATOM   1347  CD1 LEU A 264     106.125  86.872 -42.223  1.00 21.90           C  	
ATOM   1348  CD2 LEU A 264     108.358  87.583 -43.067  1.00 21.63           C  	
ATOM   1349  N   LEU A 265     104.147  88.010 -45.295  1.00 12.97           N  	
ATOM   1350  CA  LEU A 265     103.771  89.394 -45.563  1.00 12.74           C  	
ATOM   1351  C   LEU A 265     103.837  90.299 -44.341  1.00 12.27           C  	
ATOM   1352  O   LEU A 265     103.974  91.513 -44.502  1.00 14.29           O  	
ATOM   1353  CB  LEU A 265     102.344  89.474 -46.122  1.00 13.86           C  	
ATOM   1354  CG  LEU A 265     102.091  88.712 -47.418  1.00 14.76           C  	
ATOM   1355  CD1 LEU A 265     100.629  88.847 -47.817  1.00 15.41           C  	
ATOM   1356  CD2 LEU A 265     103.025  89.196 -48.541  1.00 16.49           C  	
ATOM   1357  N   GLY A 266     103.720  89.737 -43.142  1.00 11.45           N  	
ATOM   1358  CA  GLY A 266     103.716  90.501 -41.912  1.00 11.26           C  	
ATOM   1359  C   GLY A 266     103.763  89.546 -40.742  1.00 10.48           C  	
ATOM   1360  O   GLY A 266     103.392  88.375 -40.863  1.00 11.41           O  	
ATOM   1361  N   ARG A 267     104.228  90.058 -39.602  1.00 10.32           N  	
ATOM   1362  CA  ARG A 267     104.369  89.228 -38.407  1.00  9.36           C  	
ATOM   1363  C   ARG A 267     104.236  90.079 -37.153  1.00  9.53           C  	
ATOM   1364  O   ARG A 267     104.729  91.207 -37.101  1.00 10.75           O  	
ATOM   1365  CB  ARG A 267     105.731  88.521 -38.360  1.00 12.08           C  	
ATOM   1366  CG  ARG A 267     105.832  87.460 -37.261  1.00 13.56           C  	
ATOM   1367  CD  ARG A 267     107.256  86.911 -37.096  1.00 16.34           C  	
ATOM   1368  NE  ARG A 267     107.772  86.251 -38.293  1.00 18.65           N  	
ATOM   1369  CZ  ARG A 267     108.683  86.772 -39.110  1.00 20.53           C  	
ATOM   1370  NH1 ARG A 267     109.178  87.983 -38.882  1.00 21.06           N  	
ATOM   1371  NH2 ARG A 267     109.093  86.083 -40.167  1.00 22.61           N  	
ATOM   1372  N   ASP A 268     103.589  89.513 -36.136  1.00  9.55           N  	
ATOM   1373  CA  ASP A 268     103.496  90.122 -34.814  1.00  9.20           C  	
ATOM   1374  C   ASP A 268     103.461  88.970 -33.814  1.00  8.74           C  	
ATOM   1375  O   ASP A 268     103.318  87.808 -34.196  1.00 10.45           O  	
ATOM   1376  CB  ASP A 268     102.262  91.042 -34.732  1.00 10.40           C  	
ATOM   1377  CG  ASP A 268     102.373  92.137 -33.660  1.00 11.46           C  	
ATOM   1378  OD1 ASP A 268     103.223  92.055 -32.742  1.00 12.10           O  	
ATOM   1379  OD2 ASP A 268     101.556  93.082 -33.726  1.00 12.31           O  	
ATOM   1380  N   SER A 269     103.594  89.287 -32.528  1.00  9.60           N  	
ATOM   1381  CA  SER A 269     103.650  88.228 -31.524  1.00  9.85           C  	
ATOM   1382  C   SER A 269     103.327  88.788 -30.148  1.00  9.92           C  	
ATOM   1383  O   SER A 269     103.400  89.997 -29.916  1.00 10.22           O  	
ATOM   1384  CB  SER A 269     105.021  87.549 -31.502  1.00 10.94           C  	
ATOM   1385  OG  SER A 269     106.030  88.468 -31.129  1.00 13.07           O  	
ATOM   1386  N   PHE A 270     102.979  87.880 -29.233  1.00  8.66           N  	
ATOM   1387  CA  PHE A 270     102.686  88.238 -27.853  1.00  9.27           C  	
ATOM   1388  C   PHE A 270     102.903  87.005 -26.986  1.00  9.14           C  	
ATOM   1389  O   PHE A 270     102.692  85.872 -27.431  1.00 10.00           O  	
ATOM   1390  CB  PHE A 270     101.250  88.774 -27.687  1.00  9.93           C  	
ATOM   1391  CG  PHE A 270     100.180  87.866 -28.259  1.00  8.96           C  	
ATOM   1392  CD1 PHE A 270      99.854  87.911 -29.607  1.00  9.97           C  	
ATOM   1393  CD2 PHE A 270      99.489  86.972 -27.442  1.00 10.20           C  	
ATOM   1394  CE1 PHE A 270      98.864  87.084 -30.131  1.00 10.09           C  	
ATOM   1395  CE2 PHE A 270      98.488  86.150 -27.960  1.00 10.27           C  	
ATOM   1396  CZ  PHE A 270      98.188  86.195 -29.311  1.00 10.44           C  	
ATOM   1397  N   GLU A 271     103.335  87.236 -25.750  1.00  8.89           N  	
ATOM   1398  CA  GLU A 271     103.429  86.153 -24.779  1.00  9.21           C  	
ATOM   1399  C   GLU A 271     102.024  85.781 -24.306  1.00  9.34           C  	
ATOM   1400  O   GLU A 271     101.102  86.598 -24.339  1.00  9.55           O  	
ATOM   1401  CB  GLU A 271     104.288  86.592 -23.586  1.00 10.84           C  	
ATOM   1402  CG  GLU A 271     104.530  85.499 -22.550  1.00 13.74           C  	
ATOM   1403  CD  GLU A 271     105.499  85.907 -21.455  1.00 16.71           C  	
ATOM   1404  OE1 GLU A 271     106.182  86.943 -21.617  1.00 18.63           O  	
ATOM   1405  OE2 GLU A 271     105.584  85.183 -20.433  1.00 18.33           O  	
ATOM   1406  N   VAL A 272     101.851  84.515 -23.907  1.00  9.57           N  	
ATOM   1407  CA  VAL A 272     100.577  84.020 -23.389  1.00  9.89           C  	
ATOM   1408  C   VAL A 272     100.810  83.259 -22.093  1.00 10.29           C  	
ATOM   1409  O   VAL A 272     101.744  82.457 -21.997  1.00 11.91           O  	
ATOM   1410  CB  VAL A 272      99.863  83.094 -24.396  1.00 11.40           C  	
ATOM   1411  CG1 VAL A 272      98.518  82.619 -23.839  1.00 12.69           C  	
ATOM   1412  CG2 VAL A 272      99.663  83.796 -25.713  1.00 13.41           C  	
ATOM   1413  N   ARG A 273      99.957  83.509 -21.100  1.00  9.55           N  	
ATOM   1414  CA  ARG A 273      99.834  82.668 -19.915  1.00 10.36           C  	
ATOM   1415  C   ARG A 273      98.391  82.198 -19.836  1.00 10.26           C  	
ATOM   1416  O   ARG A 273      97.468  83.021 -19.821  1.00 11.56           O  	
ATOM   1417  CB  ARG A 273     100.177  83.448 -18.646  1.00 11.92           C  	
ATOM   1418  CG  ARG A 273      99.874  82.666 -17.371  1.00 14.85           C  	
ATOM   1419  CD  ARG A 273     100.341  83.440 -16.156  1.00 17.54           C  	
ATOM   1420  NE  ARG A 273      99.958  82.795 -14.905  1.00 21.64           N  	
ATOM   1421  CZ  ARG A 273     100.639  81.799 -14.355  1.00 26.47           C  	
ATOM   1422  NH1 ARG A 273     101.726  81.336 -14.960  1.00 29.16           N  	
ATOM   1423  NH2 ARG A 273     100.235  81.264 -13.209  1.00 27.78           N  	
ATOM   1424  N   VAL A 274      98.191  80.885 -19.807  1.00 10.14           N  	
ATOM   1425  CA  VAL A 274      96.862  80.310 -19.648  1.00 11.42           C  	
ATOM   1426  C   VAL A 274      96.748  79.892 -18.192  1.00 11.82           C  	
ATOM   1427  O   VAL A 274      97.530  79.057 -17.723  1.00 12.94           O  	
ATOM   1428  CB  VAL A 274      96.638  79.116 -20.591  1.00 12.25           C  	
ATOM   1429  CG1 VAL A 274      95.179  78.676 -20.541  1.00 13.38           C  	
ATOM   1430  CG2 VAL A 274      97.029  79.473 -22.011  1.00 13.35           C  	
ATOM   1431  N   CYS A 275      95.799  80.482 -17.466  1.00 12.48           N  	
ATOM   1432  CA  CYS A 275      95.787  80.359 -16.014  1.00 13.52           C  	
ATOM   1433  C   CYS A 275      94.363  80.506 -15.496  1.00 15.32           C  	
ATOM   1434  O   CYS A 275      93.463  80.956 -16.207  1.00 16.53           O  	
ATOM   1435  CB  CYS A 275      96.703  81.406 -15.380  1.00 15.25           C  	
ATOM   1436  SG  CYS A 275      96.308  83.095 -15.859  1.00 17.79           S  	
ATOM   1437  N   ALA A 276      94.172  80.134 -14.226  1.00 17.02           N  	
ATOM   1438  CA  ALA A 276      92.835  80.152 -13.642  1.00 18.29           C  	
ATOM   1439  C   ALA A 276      92.332  81.566 -13.374  1.00 18.27           C  	
ATOM   1440  O   ALA A 276      91.125  81.819 -13.473  1.00 18.14           O  	
ATOM   1441  CB  ALA A 276      92.812  79.332 -12.350  1.00 20.17           C  	
ATOM   1442  N   CYS A 277      93.221  82.494 -13.019  1.00 16.95           N  	
ATOM   1443  CA  CYS A 277      92.831  83.855 -12.643  1.00 17.64           C  	
ATOM   1444  C   CYS A 277      93.676  84.864 -13.407  1.00 16.53           C  	
ATOM   1445  O   CYS A 277      94.630  85.436 -12.859  1.00 16.87           O  	
ATOM   1446  CB  CYS A 277      92.957  84.084 -11.137  1.00 20.44           C  	
ATOM   1447  SG ACYS A 277      92.062  85.554 -10.563  0.55 20.68           S  	
ATOM   1448  SG BCYS A 277      92.225  82.804 -10.092  0.45 23.77           S  	
ATOM   1449  N   PRO A 278      93.327  85.131 -14.670  1.00 15.13           N  	
ATOM   1450  CA  PRO A 278      94.118  86.076 -15.482  1.00 14.71           C  	
ATOM   1451  C   PRO A 278      94.196  87.477 -14.903  1.00 14.44           C  	
ATOM   1452  O   PRO A 278      95.234  88.136 -15.030  1.00 14.44           O  	
ATOM   1453  CB  PRO A 278      93.390  86.078 -16.835  1.00 16.84           C  	
ATOM   1454  CG  PRO A 278      92.558  84.864 -16.855  1.00 17.57           C  	
ATOM   1455  CD  PRO A 278      92.269  84.461 -15.441  1.00 15.14           C  	
ATOM   1456  N   GLY A 279      93.119  87.965 -14.292  1.00 14.82           N  	
ATOM   1457  CA  GLY A 279      93.145  89.318 -13.757  1.00 16.00           C  	
ATOM   1458  C   GLY A 279      94.152  89.475 -12.634  1.00 16.17           C  	
ATOM   1459  O   GLY A 279      94.930  90.434 -12.606  1.00 16.86           O  	
ATOM   1460  N   ARG A 280      94.149  88.533 -11.690  1.00 16.48           N  	
ATOM   1461  CA  ARG A 280      95.118  88.585 -10.601  1.00 17.22           C  	
ATOM   1462  C   ARG A 280      96.537  88.384 -11.113  1.00 17.10           C  	
ATOM   1463  O   ARG A 280      97.464  89.073 -10.672  1.00 18.70           O  	
ATOM   1464  CB  ARG A 280      94.783  87.546  -9.530  1.00 20.92           C  	
ATOM   1465  CG  ARG A 280      95.816  87.455  -8.418  1.00 24.01           C  	
ATOM   1466  N   ASP A 281      96.730  87.454 -12.051  1.00 16.80           N  	
ATOM   1467  CA  ASP A 281      98.082  87.208 -12.535  1.00 16.60           C  	
ATOM   1468  C   ASP A 281      98.617  88.400 -13.315  1.00 16.09           C  	
ATOM   1469  O   ASP A 281      99.801  88.733 -13.202  1.00 17.04           O  	
ATOM   1470  CB  ASP A 281      98.145  85.914 -13.341  1.00 17.95           C  	
ATOM   1471  CG  ASP A 281      98.027  84.677 -12.462  1.00 21.46           C  	
ATOM   1472  OD1 ASP A 281      98.026  84.812 -11.213  1.00 23.00           O  	
ATOM   1473  OD2 ASP A 281      97.935  83.564 -13.021  1.00 23.39           O  	
ATOM   1474  N   ARG A 282      97.763  89.068 -14.098  1.00 14.90           N  	
ATOM   1475  CA  ARG A 282      98.209  90.279 -14.788  1.00 14.87           C  	
ATOM   1476  C   ARG A 282      98.624  91.352 -13.789  1.00 15.67           C  	
ATOM   1477  O   ARG A 282      99.679  91.982 -13.939  1.00 16.04           O  	
ATOM   1478  CB  ARG A 282      97.130  90.815 -15.733  1.00 13.87           C  	
ATOM   1479  CG  ARG A 282      97.551  92.132 -16.378  1.00 13.99           C  	
ATOM   1480  CD  ARG A 282      96.560  92.650 -17.426  1.00 12.87           C  	
ATOM   1481  NE  ARG A 282      96.860  94.039 -17.747  1.00 12.90           N  	
ATOM   1482  CZ  ARG A 282      96.018  94.894 -18.320  1.00 13.32           C  	
ATOM   1483  NH1 ARG A 282      94.794  94.516 -18.665  1.00 13.04           N  	
ATOM   1484  NH2 ARG A 282      96.405  96.139 -18.541  1.00 15.16           N  	
ATOM   1485  N   ARG A 283      97.809  91.567 -12.753  1.00 16.85           N  	
ATOM   1486  CA  ARG A 283      98.159  92.562 -11.744  1.00 19.48           C  	
ATOM   1487  C   ARG A 283      99.477  92.216 -11.061  1.00 20.34           C  	
ATOM   1488  O   ARG A 283     100.330  93.088 -10.861  1.00 21.32           O  	
ATOM   1489  CB  ARG A 283      97.033  92.693 -10.717  1.00 21.58           C  	
ATOM   1490  CG  ARG A 283      95.898  93.608 -11.147  1.00 24.21           C  	
ATOM   1491  CD  ARG A 283      94.827  93.755 -10.068  1.00 27.19           C  	
ATOM   1492  NE  ARG A 283      93.789  92.734 -10.184  1.00 29.91           N  	
ATOM   1493  CZ  ARG A 283      93.545  91.791  -9.278  1.00 31.74           C  	
ATOM   1494  NH1 ARG A 283      92.575  90.910  -9.487  1.00 31.73           N  	
ATOM   1495  NH2 ARG A 283      94.262  91.729  -8.160  1.00 32.94           N  	
ATOM   1496  N   THR A 284      99.663  90.941 -10.708  1.00 20.78           N  	
ATOM   1497  CA  THR A 284     100.890  90.517 -10.040  1.00 22.01           C  	
ATOM   1498  C   THR A 284     102.107  90.751 -10.924  1.00 21.89           C  	
ATOM   1499  O   THR A 284     103.109  91.322 -10.481  1.00 24.33           O  	
ATOM   1500  CB  THR A 284     100.782  89.041  -9.657  1.00 23.54           C  	
ATOM   1501  OG1 THR A 284      99.735  88.876  -8.695  1.00 26.00           O  	
ATOM   1502  CG2 THR A 284     102.100  88.524  -9.067  1.00 24.81           C  	
ATOM   1503  N   GLU A 285     102.039  90.316 -12.185  1.00 20.80           N  	
ATOM   1504  CA  GLU A 285     103.207  90.430 -13.053  1.00 21.46           C  	
ATOM   1505  C   GLU A 285     103.512  91.882 -13.402  1.00 20.73           C  	
ATOM   1506  O   GLU A 285     104.684  92.257 -13.521  1.00 21.23           O  	
ATOM   1507  CB  GLU A 285     103.042  89.558 -14.299  1.00 22.39           C  	
ATOM   1508  CG  GLU A 285     102.972  88.073 -13.958  1.00 24.20           C  	
ATOM   1509  CD  GLU A 285     103.086  87.165 -15.163  1.00 26.31           C  	
ATOM   1510  OE1 GLU A 285     103.604  87.609 -16.208  1.00 26.88           O  	
ATOM   1511  OE2 GLU A 285     102.656  85.996 -15.056  1.00 27.28           O  	
ATOM   1512  N   GLU A 286     102.478  92.714 -13.569  1.00 20.35           N  	
ATOM   1513  CA  GLU A 286     102.720  94.136 -13.802  1.00 19.80           C  	
ATOM   1514  C   GLU A 286     103.333  94.798 -12.575  1.00 22.48           C  	
ATOM   1515  O   GLU A 286     104.165  95.703 -12.703  1.00 23.07           O  	
ATOM   1516  CB  GLU A 286     101.434  94.844 -14.236  1.00 18.17           C  	
ATOM   1517  CG  GLU A 286     100.979  94.466 -15.646  1.00 18.01           C  	
ATOM   1518  CD  GLU A 286      99.851  95.337 -16.175  1.00 18.64           C  	
ATOM   1519  OE1 GLU A 286      99.329  96.187 -15.419  1.00 22.89           O  	
ATOM   1520  OE2 GLU A 286      99.476  95.168 -17.353  1.00 16.01           O  	
ATOM   1521  N   GLU A 287     102.943  94.355 -11.379  1.00 24.74           N  	
ATOM   1522  CA  GLU A 287     103.568  94.868 -10.163  1.00 27.93           C  	
ATOM   1523  C   GLU A 287     105.031  94.449 -10.076  1.00 29.95           C  	
ATOM   1524  O   GLU A 287     105.892  95.255  -9.702  1.00 31.48           O  	
ATOM   1525  CB  GLU A 287     102.793  94.388  -8.936  1.00 28.67           C  	
ATOM   1526  N   ASN A 288     105.330  93.190 -10.409  1.00 30.93           N  	
ATOM   1527  CA  ASN A 288     106.716  92.728 -10.406  1.00 31.96           C  	
ATOM   1528  C   ASN A 288     107.566  93.548 -11.369  1.00 31.65           C  	
ATOM   1529  O   ASN A 288     108.686  93.953 -11.037  1.00 32.40           O  	
ATOM   1530  CB  ASN A 288     106.782  91.244 -10.776  1.00 33.97           C  	
ATOM   1531  CG  ASN A 288     106.146  90.346  -9.732  1.00 36.57           C  	
ATOM   1532  OD1 ASN A 288     105.993  90.729  -8.573  1.00 37.95           O  	
ATOM   1533  ND2 ASN A 288     105.779  89.136 -10.142  1.00 37.43           N  	
ATOM   1534  N   LEU A 289     107.045  93.800 -12.572  1.00 30.98           N  	
ATOM   1535  CA  LEU A 289     107.773  94.609 -13.544  1.00 30.38           C  	
ATOM   1536  C   LEU A 289     108.017  96.014 -13.011  1.00 33.13           C  	
ATOM   1537  O   LEU A 289     109.111  96.569 -13.174  1.00 34.03           O  	
ATOM   1538  CB  LEU A 289     106.995  94.657 -14.862  1.00 28.48           C  	
ATOM   1539  CG  LEU A 289     107.570  95.550 -15.966  1.00 28.18           C  	
ATOM   1540  CD1 LEU A 289     108.922  95.028 -16.426  1.00 28.77           C  	
ATOM   1541  CD2 LEU A 289     106.599  95.668 -17.136  1.00 27.98           C  	
ATOM   1542  N   ARG A 290     107.013  96.601 -12.356  1.00 34.73           N  	
ATOM   1543  CA  ARG A 290     107.176  97.938 -11.796  1.00 37.14           C  	
ATOM   1544  C   ARG A 290     108.221  97.948 -10.688  1.00 39.52           C  	
ATOM   1545  O   ARG A 290     109.060  98.855 -10.624  1.00 40.38           O  	
ATOM   1546  CB  ARG A 290     105.834  98.453 -11.279  1.00 36.83           C  	
TER    1547      ARG A 290 
ENDMDL
END 
MODEL        2
PARENT N/A
ATOM      1  N   SER A  96      23.901  14.751  12.928  1.00 20.00           N1+
ATOM      2  CA  SER A  96      22.680  14.580  12.117  1.00 20.00           C  
ATOM      3  C   SER A  96      22.215  15.917  11.584  1.00 20.00           C  
ATOM      4  O   SER A  96      22.431  16.560  12.610  1.00 20.00           O  
ATOM      5  CB  SER A  96      20.607  13.985  11.268  1.00 20.00           C  
ATOM      6  OG  SER A  96      19.667  14.646  12.101  1.00 20.00           O  
ATOM      7  N   VAL A  97      22.900  17.005  11.885  1.00 20.00           N1+
ATOM      8  CA  VAL A  97      22.545  18.272  11.355  1.00 20.00           C  
ATOM      9  C   VAL A  97      23.724  18.599  10.582  1.00 20.00           C  
ATOM     10  O   VAL A  97      23.941  19.242  11.608  1.00 20.00           O  
ATOM     11  CB  VAL A  97      22.073  16.773  10.227  1.00 20.00           C  
ATOM     12  CG1 VAL A  97      21.853  17.198   8.760  1.00 20.00           C  
ATOM     13  CG2 VAL A  97      21.778  15.271  10.333  1.00 20.00           C  
ATOM     14  N   PRO A  98      23.761  18.309   9.209  1.00 20.00           N1+
ATOM     15  CA  PRO A  98      24.906  18.431   8.334  1.00 20.00           C  
ATOM     16  C   PRO A  98      25.854  19.552   8.568  1.00 20.00           C  
ATOM     17  O   PRO A  98      26.071  20.195   9.594  1.00 20.00           O  
ATOM     18  CB  PRO A  98      24.213  17.627   8.376  1.00 20.00           C  
ATOM     19  CG  PRO A  98      23.528  18.095   9.642  1.00 20.00           C  
ATOM     20  CD  PRO A  98      24.470  17.422  10.686  1.00 20.00           C  
ATOM     21  N   SER A  99      26.372  20.191   7.531  1.00 20.00           N1+
ATOM     22  CA  SER A  99      27.254  21.257   7.793  1.00 20.00           C  
ATOM     23  C   SER A  99      27.354  22.193   6.598  1.00 20.00           C  
ATOM     24  O   SER A  99      27.570  22.836   7.624  1.00 20.00           O  
ATOM     25  CB  SER A  99      25.746  20.261   6.282  1.00 20.00           C  
ATOM     26  OG  SER A  99      24.806  20.922   7.115  1.00 20.00           O  
ATOM     27  N   GLN A 100      28.072  23.335   6.696  1.00 20.00           N1+
ATOM     28  CA  GLN A 100      28.162  24.378   5.654  1.00 20.00           C  
ATOM     29  C   GLN A 100      29.190  25.452   5.992  1.00 20.00           C  
ATOM     30  O   GLN A 100      29.406  26.095   7.018  1.00 20.00           O  
ATOM     31  CB  GLN A 100      27.568  23.609   5.652  1.00 20.00           C  
ATOM     32  CG  GLN A 100      27.417  24.067   4.195  1.00 20.00           C  
ATOM     33  CD  GLN A 100      26.033  24.084   3.659  1.00 20.00           C  
ATOM     34  OE1 GLN A 100      25.694  24.772   2.690  1.00 20.00           O  
ATOM     35  NE2 GLN A 100      25.050  23.158   4.425  1.00 20.00           N  
ATOM     36  N   LYS A 101      30.127  25.140   6.899  1.00 20.00           N1+
ATOM     37  CA  LYS A 101      31.186  26.051   7.142  1.00 20.00           C  
ATOM     38  C   LYS A 101      31.947  26.134   5.862  1.00 20.00           C  
ATOM     39  O   LYS A 101      32.163  26.777   6.888  1.00 20.00           O  
ATOM     40  CB  LYS A 101      30.325  24.275   5.503  1.00 20.00           C  
ATOM     41  CG  LYS A 101      30.159  24.722   4.037  1.00 20.00           C  
ATOM     42  CD  LYS A 101      28.729  24.433   3.557  1.00 20.00           C  
ATOM     43  CE  LYS A 101      28.575  24.917   2.101  1.00 20.00           C  
ATOM     44  NZ  LYS A 101      27.209  24.639   1.632  1.00 20.00           N1+
ATOM     45  N   THR A 102      32.741  27.160   5.660  1.00 20.00           N1+
ATOM     46  CA  THR A 102      33.376  27.254   4.402  1.00 20.00           C  
ATOM     47  C   THR A 102      34.649  26.510   4.505  1.00 20.00           C  
ATOM     48  O   THR A 102      34.866  27.152   5.531  1.00 20.00           O  
ATOM     49  CB  THR A 102      33.047  24.596   4.205  1.00 20.00           C  
ATOM     50  OG1 THR A 102      32.870  23.184   4.366  1.00 20.00           O  
ATOM     51  CG2 THR A 102      32.833  24.983   2.731  1.00 20.00           C  
ATOM     52  N   TYR A 103      34.764  25.307   3.968  1.00 20.00           N1+
ATOM     53  CA  TYR A 103      35.950  24.550   4.118  1.00 20.00           C  
ATOM     54  C   TYR A 103      36.573  24.478   2.768  1.00 20.00           C  
ATOM     55  O   TYR A 103      36.790  25.121   3.794  1.00 20.00           O  
ATOM     56  CB  TYR A 103      34.961  22.413   2.465  1.00 20.00           C  
ATOM     57  CG  TYR A 103      34.608  22.385   0.994  1.00 20.00           C  
ATOM     58  CD1 TYR A 103      35.401  22.960   0.007  1.00 20.00           C  
ATOM     59  CD2 TYR A 103      33.456  21.694   0.634  1.00 20.00           C  
ATOM     60  CE1 TYR A 103      35.038  22.841  -1.332  1.00 20.00           C  
ATOM     61  CE2 TYR A 103      33.096  21.566  -0.701  1.00 20.00           C  
ATOM     62  CZ  TYR A 103      33.890  22.138  -1.686  1.00 20.00           C  
ATOM     63  OH  TYR A 103      33.535  21.994  -3.021  1.00 20.00           O  
ATOM     64  N   GLN A 104      37.100  25.567   2.180  1.00 20.00           N1+
ATOM     65  CA  GLN A 104      37.681  25.421   0.827  1.00 20.00           C  
ATOM     66  C   GLN A 104      38.706  24.345   0.725  1.00 20.00           C  
ATOM     67  O   GLN A 104      38.922  24.988   1.751  1.00 20.00           O  
ATOM     68  CB  GLN A 104      37.084  22.502   0.385  1.00 20.00           C  
ATOM     69  CG  GLN A 104      36.933  22.960  -1.072  1.00 20.00           C  
ATOM     70  CD  GLN A 104      35.549  22.977  -1.608  1.00 20.00           C  
ATOM     71  OE1 GLN A 104      35.210  23.665  -2.577  1.00 20.00           O  
ATOM     72  NE2 GLN A 104      34.566  22.051  -0.842  1.00 20.00           N  
ATOM     73  N   GLY A 105      39.564  24.054   1.702  1.00 20.00           N1+
ATOM     74  CA  GLY A 105      40.427  22.913   1.528  1.00 20.00           C  
ATOM     75  C   GLY A 105      41.528  23.063   0.539  1.00 20.00           C  
ATOM     76  O   GLY A 105      41.744  23.706   1.565  1.00 20.00           O  
ATOM     77  N   SER A 106      42.023  21.989  -0.004  1.00 20.00           N1+
ATOM     78  CA  SER A 106      43.058  22.197  -0.855  1.00 20.00           C  
ATOM     79  C   SER A 106      42.735  22.091  -2.296  1.00 20.00           C  
ATOM     80  O   SER A 106      42.951  22.734  -1.270  1.00 20.00           O  
ATOM     81  CB  SER A 106      41.127  20.159  -2.612  1.00 20.00           C  
ATOM     82  OG  SER A 106      40.187  20.820  -1.779  1.00 20.00           O  
ATOM     83  N   TYR A 107      41.507  22.026  -2.805  1.00 20.00           N1+
ATOM     84  CA  TYR A 107      41.442  21.935  -4.218  1.00 20.00           C  
ATOM     85  C   TYR A 107      40.887  23.202  -4.775  1.00 20.00           C  
ATOM     86  O   TYR A 107      41.104  23.845  -3.749  1.00 20.00           O  
ATOM     87  CB  TYR A 107      39.275  21.137  -5.078  1.00 20.00           C  
ATOM     88  CG  TYR A 107      38.922  21.109  -6.549  1.00 20.00           C  
ATOM     89  CD1 TYR A 107      39.715  21.684  -7.536  1.00 20.00           C  
ATOM     90  CD2 TYR A 107      37.770  20.418  -6.909  1.00 20.00           C  
ATOM     91  CE1 TYR A 107      39.352  21.565  -8.875  1.00 20.00           C  
ATOM     92  CE2 TYR A 107      37.410  20.290  -8.244  1.00 20.00           C  
ATOM     93  CZ  TYR A 107      38.204  20.862  -9.229  1.00 20.00           C  
ATOM     94  OH  TYR A 107      37.849  20.718 -10.564  1.00 20.00           O  
ATOM     95  N   GLY A 108      40.819  24.281  -4.012  1.00 20.00           N1+
ATOM     96  CA  GLY A 108      40.354  25.489  -4.605  1.00 20.00           C  
ATOM     97  C   GLY A 108      38.882  25.442  -4.951  1.00 20.00           C  
ATOM     98  O   GLY A 108      39.098  26.085  -3.925  1.00 20.00           O  
ATOM     99  N   PHE A 109      38.119  24.409  -4.543  1.00 20.00           N1+
ATOM    100  CA  PHE A 109      36.668  24.358  -4.784  1.00 20.00           C  
ATOM    101  C   PHE A 109      36.103  25.701  -4.307  1.00 20.00           C  
ATOM    102  O   PHE A 109      36.319  26.344  -3.281  1.00 20.00           O  
ATOM    103  CB  PHE A 109      34.466  23.792  -4.657  1.00 20.00           C  
ATOM    104  CG  PHE A 109      34.219  24.057  -6.141  1.00 20.00           C  
ATOM    105  CD1 PHE A 109      32.912  24.129  -6.608  1.00 20.00           C  
ATOM    106  CD2 PHE A 109      35.274  24.209  -7.038  1.00 20.00           C  
ATOM    107  CE1 PHE A 109      32.660  24.358  -7.956  1.00 20.00           C  
ATOM    108  CE2 PHE A 109      35.025  24.438  -8.387  1.00 20.00           C  
ATOM    109  CZ  PHE A 109      33.716  24.513  -8.847  1.00 20.00           C  
ATOM    110  N   ARG A 110      34.981  26.212  -4.843  1.00 20.00           N1+
ATOM    111  CA  ARG A 110      34.402  27.516  -4.437  1.00 20.00           C  
ATOM    112  C   ARG A 110      33.144  27.914  -5.203  1.00 20.00           C  
ATOM    113  O   ARG A 110      33.361  28.557  -4.177  1.00 20.00           O  
ATOM    114  CB  ARG A 110      31.499  26.045  -5.554  1.00 20.00           C  
ATOM    115  CG  ARG A 110      31.319  26.418  -7.042  1.00 20.00           C  
ATOM    116  CD  ARG A 110      29.872  26.121  -7.474  1.00 20.00           C  
ATOM    117  NE  ARG A 110      29.716  26.383  -8.895  1.00 20.00           N  
ATOM    118  CZ  ARG A 110      28.579  26.257  -9.482  1.00 20.00           C  
ATOM    119  NH1 ARG A 110      27.401  25.863  -8.773  1.00 20.00           N  
ATOM    120  NH2 ARG A 110      28.477  26.513 -10.875  1.00 20.00           N  
ATOM    121  N   LEU A 111      32.758  29.231  -5.201  1.00 20.00           N1+
ATOM    122  CA  LEU A 111      31.517  29.732  -5.812  1.00 20.00           C  
ATOM    123  C   LEU A 111      31.741  30.918  -6.761  1.00 20.00           C  
ATOM    124  O   LEU A 111      31.958  31.561  -5.735  1.00 20.00           O  
ATOM    125  CB  LEU A 111      30.112  29.071  -7.103  1.00 20.00           C  
ATOM    126  CG  LEU A 111      29.809  27.560  -6.990  1.00 20.00           C  
ATOM    127  CD1 LEU A 111      28.353  27.308  -7.417  1.00 20.00           C  
ATOM    128  CD2 LEU A 111      30.751  26.742  -7.895  1.00 20.00           C  
ATOM    129  N   GLY A 112      30.676  31.605  -7.262  1.00 20.00           N1+
ATOM    130  CA  GLY A 112      30.856  32.643  -8.283  1.00 20.00           C  
ATOM    131  C   GLY A 112      29.652  32.730  -9.225  1.00 20.00           C  
ATOM    132  O   GLY A 112      29.868  33.373  -8.199  1.00 20.00           O  
ATOM    133  N   PHE A 113      28.417  32.482  -8.781  1.00 20.00           N1+
ATOM    134  CA  PHE A 113      27.248  32.323  -9.678  1.00 20.00           C  
ATOM    135  C   PHE A 113      27.155  33.020 -10.983  1.00 20.00           C  
ATOM    136  O   PHE A 113      27.371  33.663  -9.957  1.00 20.00           O  
ATOM    137  CB  PHE A 113      25.518  31.111 -11.333  1.00 20.00           C  
ATOM    138  CG  PHE A 113      25.271  31.376 -12.817  1.00 20.00           C  
ATOM    139  CD1 PHE A 113      23.964  31.448 -13.284  1.00 20.00           C  
ATOM    140  CD2 PHE A 113      26.326  31.528 -13.714  1.00 20.00           C  
ATOM    141  CE1 PHE A 113      23.712  31.677 -14.632  1.00 20.00           C  
ATOM    142  CE2 PHE A 113      26.077  31.757 -15.063  1.00 20.00           C  
ATOM    143  CZ  PHE A 113      24.768  31.832 -15.523  1.00 20.00           C  
ATOM    144  N   LEU A 114      26.454  32.445 -11.958  1.00 20.00           N1+
ATOM    145  CA  LEU A 114      26.364  33.115 -13.198  1.00 20.00           C  
ATOM    146  C   LEU A 114      25.387  34.185 -13.032  1.00 20.00           C  
ATOM    147  O   LEU A 114      25.604  34.828 -12.006  1.00 20.00           O  
ATOM    148  CB  LEU A 114      23.758  32.338 -13.374  1.00 20.00           C  
ATOM    149  CG  LEU A 114      23.455  30.827 -13.261  1.00 20.00           C  
ATOM    150  CD1 LEU A 114      21.999  30.575 -13.688  1.00 20.00           C  
ATOM    151  CD2 LEU A 114      24.397  30.009 -14.166  1.00 20.00           C  
ATOM    152  N   HIS A 115      25.612  35.387 -13.565  1.00 20.00           N1+
ATOM    153  CA  HIS A 115      24.616  36.430 -13.458  1.00 20.00           C  
ATOM    154  C   HIS A 115      23.425  36.096 -14.363  1.00 20.00           C  
ATOM    155  O   HIS A 115      23.641  36.739 -13.337  1.00 20.00           O  
ATOM    156  CB  HIS A 115      21.850  34.391 -14.931  1.00 20.00           C  
ATOM    157  CG  HIS A 115      21.419  32.973 -15.181  1.00 20.00           C  
ATOM    158  ND1 HIS A 115      20.365  32.652 -15.922  1.00 20.00           N  
ATOM    159  CD2 HIS A 115      22.038  31.820 -14.726  1.00 20.00           C  
ATOM    160  CE1 HIS A 115      20.291  31.325 -15.950  1.00 20.00           C  
ATOM    161  NE2 HIS A 115      21.297  30.839 -15.230  1.00 20.00           N  
ATOM    162  N   SER A 116      22.621  37.113 -14.752  1.00 20.00           N1+
ATOM    163  CA  SER A 116      21.470  36.970 -15.651  1.00 20.00           C  
ATOM    164  C   SER A 116      20.841  38.326 -15.974  1.00 20.00           C  
ATOM    165  O   SER A 116      21.057  38.969 -14.948  1.00 20.00           O  
ATOM    166  CB  SER A 116      19.233  36.394 -16.290  1.00 20.00           C  
ATOM    167  OG  SER A 116      18.293  37.055 -15.457  1.00 20.00           O  
ATOM    168  N   GLY A 117      19.553  38.429 -16.344  1.00 20.00           N1+
ATOM    169  CA  GLY A 117      19.027  39.706 -16.657  1.00 20.00           C  
ATOM    170  C   GLY A 117      18.186  40.197 -15.539  1.00 20.00           C  
ATOM    171  O   GLY A 117      18.402  40.840 -14.513  1.00 20.00           O  
ATOM    172  N   THR A 118      17.848  41.472 -15.525  1.00 20.00           N1+
ATOM    173  CA  THR A 118      17.119  42.009 -14.444  1.00 20.00           C  
ATOM    174  C   THR A 118      15.641  41.861 -14.578  1.00 20.00           C  
ATOM    175  O   THR A 118      15.858  42.503 -13.552  1.00 20.00           O  
ATOM    176  CB  THR A 118      14.039  39.947 -14.878  1.00 20.00           C  
ATOM    177  OG1 THR A 118      13.862  38.535 -14.717  1.00 20.00           O  
ATOM    178  CG2 THR A 118      13.825  40.334 -16.352  1.00 20.00           C  
ATOM    179  N   ALA A 119      15.053  40.949 -15.345  1.00 20.00           N1+
ATOM    180  CA  ALA A 119      13.609  40.956 -15.360  1.00 20.00           C  
ATOM    181  C   ALA A 119      13.020  40.578 -14.018  1.00 20.00           C  
ATOM    182  O   ALA A 119      13.236  41.221 -12.992  1.00 20.00           O  
ATOM    183  CB  ALA A 119      11.415  38.689 -14.378  1.00 20.00           C  
ATOM    184  N   LYS A 120      11.725  40.758 -13.808  1.00 20.00           N1+
ATOM    185  CA  LYS A 120      11.137  40.452 -12.535  1.00 20.00           C  
ATOM    186  C   LYS A 120      11.022  38.972 -12.405  1.00 20.00           C  
ATOM    187  O   LYS A 120      11.238  39.615 -11.379  1.00 20.00           O  
ATOM    188  CB  LYS A 120       9.400  37.113 -12.764  1.00 20.00           C  
ATOM    189  CG  LYS A 120       9.234  37.560 -14.230  1.00 20.00           C  
ATOM    190  CD  LYS A 120       7.804  37.271 -14.710  1.00 20.00           C  
ATOM    191  CE  LYS A 120       7.650  37.755 -16.166  1.00 20.00           C  
ATOM    192  NZ  LYS A 120       6.284  37.477 -16.635  1.00 20.00           N1+
ATOM    193  N   SER A 121      10.246  38.293 -13.248  1.00 20.00           N1+
ATOM    194  CA  SER A 121      10.098  36.860 -13.151  1.00 20.00           C  
ATOM    195  C   SER A 121      11.291  36.197 -13.765  1.00 20.00           C  
ATOM    196  O   SER A 121      11.507  36.840 -12.739  1.00 20.00           O  
ATOM    197  CB  SER A 121       9.683  34.265 -14.081  1.00 20.00           C  
ATOM    198  OG  SER A 121       8.743  34.926 -13.248  1.00 20.00           O  
ATOM    199  N   VAL A 122      12.502  36.738 -13.572  1.00 20.00           N1+
ATOM    200  CA  VAL A 122      13.712  36.147 -14.098  1.00 20.00           C  
ATOM    201  C   VAL A 122      13.776  34.691 -13.631  1.00 20.00           C  
ATOM    202  O   VAL A 122      13.993  35.334 -12.605  1.00 20.00           O  
ATOM    203  CB  VAL A 122      12.125  32.865 -13.986  1.00 20.00           C  
ATOM    204  CG1 VAL A 122      11.905  33.290 -15.453  1.00 20.00           C  
ATOM    205  CG2 VAL A 122      11.830  31.363 -13.880  1.00 20.00           C  
ATOM    206  N   THR A 123      14.454  33.812 -14.332  1.00 20.00           N1+
ATOM    207  CA  THR A 123      14.313  32.418 -14.048  1.00 20.00           C  
ATOM    208  C   THR A 123      15.184  31.897 -12.932  1.00 20.00           C  
ATOM    209  O   THR A 123      15.401  32.539 -11.906  1.00 20.00           O  
ATOM    210  CB  THR A 123      13.582  29.983 -13.232  1.00 20.00           C  
ATOM    211  OG1 THR A 123      13.405  28.571 -13.071  1.00 20.00           O  
ATOM    212  CG2 THR A 123      13.368  30.370 -14.706  1.00 20.00           C  
ATOM    213  N   CYS A 124      15.882  32.743 -12.145  1.00 20.00           N1+
ATOM    214  CA  CYS A 124      16.900  32.390 -11.107  1.00 20.00           C  
ATOM    215  C   CYS A 124      17.777  33.604 -11.083  1.00 20.00           C  
ATOM    216  O   CYS A 124      17.993  34.247 -10.057  1.00 20.00           O  
ATOM    217  CB  CYS A 124      16.180  31.718 -11.467  1.00 20.00           C  
ATOM    218  SG  CYS A 124      16.000  32.293 -13.178  1.00 20.00           S  
ATOM    219  N   THR A 125      18.913  33.783 -10.338  1.00 20.00           N1+
ATOM    220  CA  THR A 125      19.835  35.000 -10.477  1.00 20.00           C  
ATOM    221  C   THR A 125      20.700  35.090  -9.222  1.00 20.00           C  
ATOM    222  O   THR A 125      20.917  35.732  -8.196  1.00 20.00           O  
ATOM    223  CB  THR A 125      19.098  33.176  -9.522  1.00 20.00           C  
ATOM    224  OG1 THR A 125      18.921  31.764  -9.361  1.00 20.00           O  
ATOM    225  CG2 THR A 125      18.884  33.563 -10.996  1.00 20.00           C  
ATOM    226  N   TYR A 126      21.959  35.552  -9.193  1.00 20.00           N1+
ATOM    227  CA  TYR A 126      22.615  35.527  -7.946  1.00 20.00           C  
ATOM    228  C   TYR A 126      22.219  36.784  -7.148  1.00 20.00           C  
ATOM    229  O   TYR A 126      22.436  37.427  -6.122  1.00 20.00           O  
ATOM    230  CB  TYR A 126      20.607  34.719  -7.451  1.00 20.00           C  
ATOM    231  CG  TYR A 126      20.254  34.691  -8.922  1.00 20.00           C  
ATOM    232  CD1 TYR A 126      21.047  35.266  -9.909  1.00 20.00           C  
ATOM    233  CD2 TYR A 126      19.102  34.000  -9.282  1.00 20.00           C  
ATOM    234  CE1 TYR A 126      20.684  35.147 -11.248  1.00 20.00           C  
ATOM    235  CE2 TYR A 126      18.742  33.872 -10.617  1.00 20.00           C  
ATOM    236  CZ  TYR A 126      19.536  34.444 -11.602  1.00 20.00           C  
ATOM    237  OH  TYR A 126      19.181  34.300 -12.937  1.00 20.00           O  
ATOM    238  N   SER A 127      22.844  37.042  -5.993  1.00 20.00           N1+
ATOM    239  CA  SER A 127      22.640  38.233  -5.142  1.00 20.00           C  
ATOM    240  C   SER A 127      23.750  38.250  -4.030  1.00 20.00           C  
ATOM    241  O   SER A 127      23.966  38.893  -3.004  1.00 20.00           O  
ATOM    242  CB  SER A 127      22.142  36.318  -4.346  1.00 20.00           C  
ATOM    243  OG  SER A 127      21.202  36.979  -3.513  1.00 20.00           O  
ATOM    244  N   PRO A 128      25.086  38.204  -4.463  1.00 20.00           N1+
ATOM    245  CA  PRO A 128      26.258  38.227  -3.631  1.00 20.00           C  
ATOM    246  C   PRO A 128      26.178  38.970  -2.397  1.00 20.00           C  
ATOM    247  O   PRO A 128      26.395  39.613  -1.371  1.00 20.00           O  
ATOM    248  CB  PRO A 128      24.537  37.045  -2.589  1.00 20.00           C  
ATOM    249  CG  PRO A 128      23.852  37.513  -1.323  1.00 20.00           C  
ATOM    250  CD  PRO A 128      24.794  36.840  -0.279  1.00 20.00           C  
ATOM    251  N   ALA A 129      25.625  40.190  -2.345  1.00 20.00           N1+
ATOM    252  CA  ALA A 129      25.606  40.885  -1.091  1.00 20.00           C  
ATOM    253  C   ALA A 129      24.930  40.008  -0.113  1.00 20.00           C  
ATOM    254  O   ALA A 129      25.146  40.651   0.913  1.00 20.00           O  
ATOM    255  CB  ALA A 129      23.325  38.119  -0.473  1.00 20.00           C  
ATOM    256  N   LEU A 130      24.080  39.100  -0.528  1.00 20.00           N1+
ATOM    257  CA  LEU A 130      23.524  38.247   0.417  1.00 20.00           C  
ATOM    258  C   LEU A 130      24.019  36.870   0.209  1.00 20.00           C  
ATOM    259  O   LEU A 130      24.236  37.513   1.235  1.00 20.00           O  
ATOM    260  CB  LEU A 130      22.390  35.023  -0.133  1.00 20.00           C  
ATOM    261  CG  LEU A 130      22.087  33.512  -0.020  1.00 20.00           C  
ATOM    262  CD1 LEU A 130      20.631  33.260  -0.447  1.00 20.00           C  
ATOM    263  CD2 LEU A 130      23.029  32.694  -0.925  1.00 20.00           C  
ATOM    264  N   ASN A 131      24.983  36.592  -0.677  1.00 20.00           N1+
ATOM    265  CA  ASN A 131      25.391  35.215  -0.908  1.00 20.00           C  
ATOM    266  C   ASN A 131      24.163  34.386  -1.226  1.00 20.00           C  
ATOM    267  O   ASN A 131      24.379  35.029  -0.200  1.00 20.00           O  
ATOM    268  CB  ASN A 131      22.512  32.528  -1.546  1.00 20.00           C  
ATOM    269  CG  ASN A 131      22.216  31.043  -1.526  1.00 20.00           C  
ATOM    270  OD1 ASN A 131      21.178  30.630  -0.995  1.00 20.00           O  
ATOM    271  ND2 ASN A 131      23.080  30.132  -2.149  1.00 20.00           N  
ATOM    272  N   LYS A 132      23.260  34.915  -2.040  1.00 20.00           N1+
ATOM    273  CA  LYS A 132      22.093  34.192  -2.234  1.00 20.00           C  
ATOM    274  C   LYS A 132      21.563  34.406  -3.607  1.00 20.00           C  
ATOM    275  O   LYS A 132      21.779  35.049  -2.581  1.00 20.00           O  
ATOM    276  CB  LYS A 132      19.941  32.547  -3.966  1.00 20.00           C  
ATOM    277  CG  LYS A 132      19.775  32.994  -5.432  1.00 20.00           C  
ATOM    278  CD  LYS A 132      18.345  32.705  -5.912  1.00 20.00           C  
ATOM    279  CE  LYS A 132      18.191  33.189  -7.368  1.00 20.00           C  
ATOM    280  NZ  LYS A 132      16.825  32.911  -7.837  1.00 20.00           N1+
ATOM    281  N   PHE A 133      23.126  30.634  -2.621  1.00 20.00           N1+
ATOM    282  CA  PHE A 133      22.133  29.599  -2.677  1.00 20.00           C  
ATOM    283  C   PHE A 133      18.495  34.224  -4.999  1.00 20.00           C  
ATOM    284  O   PHE A 133      18.711  34.867  -3.973  1.00 20.00           O  
ATOM    285  CB  PHE A 133      16.858  32.315  -5.349  1.00 20.00           C  
ATOM    286  CG  PHE A 133      16.611  32.580  -6.833  1.00 20.00           C  
ATOM    287  CD1 PHE A 133      15.304  32.652  -7.300  1.00 20.00           C  
ATOM    288  CD2 PHE A 133      17.666  32.732  -7.730  1.00 20.00           C  
ATOM    289  CE1 PHE A 133      15.052  32.881  -8.648  1.00 20.00           C  
ATOM    290  CE2 PHE A 133      17.417  32.961  -9.079  1.00 20.00           C  
ATOM    291  CZ  PHE A 133      16.108  33.036  -9.539  1.00 20.00           C  
ATOM    292  N   CYS A 134      17.598  34.008  -5.958  1.00 20.00           N1+
ATOM    293  CA  CYS A 134      16.139  34.111  -5.828  1.00 20.00           C  
ATOM    294  C   CYS A 134      15.741  33.353  -7.057  1.00 20.00           C  
ATOM    295  O   CYS A 134      15.957  33.996  -6.031  1.00 20.00           O  
ATOM    296  CB  CYS A 134      14.144  31.467  -7.441  1.00 20.00           C  
ATOM    297  SG  CYS A 134      13.964  32.042  -9.152  1.00 20.00           S  
ATOM    298  N   GLN A 135      14.630  32.638  -7.139  1.00 20.00           N1+
ATOM    299  CA  GLN A 135      14.432  31.876  -8.332  1.00 20.00           C  
ATOM    300  C   GLN A 135      13.064  31.375  -8.385  1.00 20.00           C  
ATOM    301  O   GLN A 135      13.280  32.018  -7.359  1.00 20.00           O  
ATOM    302  CB  GLN A 135      11.442  29.532  -8.725  1.00 20.00           C  
ATOM    303  CG  GLN A 135      11.291  29.990 -10.182  1.00 20.00           C  
ATOM    304  CD  GLN A 135       9.907  30.007 -10.718  1.00 20.00           C  
ATOM    305  OE1 GLN A 135       9.568  30.695 -11.687  1.00 20.00           O  
ATOM    306  NE2 GLN A 135       8.924  29.081  -9.952  1.00 20.00           N  
ATOM    307  N   LEU A 136      12.775  30.433  -9.281  1.00 20.00           N1+
ATOM    308  CA  LEU A 136      11.458  29.956  -9.389  1.00 20.00           C  
ATOM    309  C   LEU A 136      11.406  28.475  -9.291  1.00 20.00           C  
ATOM    310  O   LEU A 136      11.623  29.118  -8.265  1.00 20.00           O  
ATOM    311  CB  LEU A 136       9.777  26.628  -9.633  1.00 20.00           C  
ATOM    312  CG  LEU A 136       9.474  25.117  -9.520  1.00 20.00           C  
ATOM    313  CD1 LEU A 136       8.018  24.865  -9.947  1.00 20.00           C  
ATOM    314  CD2 LEU A 136      10.416  24.299 -10.425  1.00 20.00           C  
ATOM    315  N   ALA A 137      10.376  27.766  -9.766  1.00 20.00           N1+
ATOM    316  CA  ALA A 137      10.515  26.342  -9.453  1.00 20.00           C  
ATOM    317  C   ALA A 137      10.722  25.488 -10.621  1.00 20.00           C  
ATOM    318  O   ALA A 137      10.938  26.131  -9.595  1.00 20.00           O  
ATOM    319  CB  ALA A 137       9.117  23.599 -10.981  1.00 20.00           C  
ATOM    320  N   LYS A 138      11.335  24.319 -10.440  1.00 20.00           N1+
ATOM    321  CA  LYS A 138      11.656  23.450 -11.529  1.00 20.00           C  
ATOM    322  C   LYS A 138      12.446  24.194 -12.560  1.00 20.00           C  
ATOM    323  O   LYS A 138      12.662  24.837 -11.534  1.00 20.00           O  
ATOM    324  CB  LYS A 138      10.824  22.335 -12.919  1.00 20.00           C  
ATOM    325  CG  LYS A 138      10.658  22.782 -14.385  1.00 20.00           C  
ATOM    326  CD  LYS A 138       9.228  22.493 -14.865  1.00 20.00           C  
ATOM    327  CE  LYS A 138       9.074  22.977 -16.321  1.00 20.00           C  
ATOM    328  NZ  LYS A 138       7.708  22.699 -16.790  1.00 20.00           N1+
ATOM    329  N   THR A 139      13.157  25.268 -12.224  1.00 20.00           N1+
ATOM    330  CA  THR A 139      13.856  25.978 -13.252  1.00 20.00           C  
ATOM    331  C   THR A 139      15.327  25.825 -13.137  1.00 20.00           C  
ATOM    332  O   THR A 139      15.544  26.467 -12.111  1.00 20.00           O  
ATOM    333  CB  THR A 139      13.725  23.911 -13.437  1.00 20.00           C  
ATOM    334  OG1 THR A 139      13.548  22.499 -13.276  1.00 20.00           O  
ATOM    335  CG2 THR A 139      13.511  24.298 -14.911  1.00 20.00           C  
ATOM    336  N   CYS A 140      16.146  26.635 -13.801  1.00 20.00           N1+
ATOM    337  CA  CYS A 140      17.530  26.277 -13.808  1.00 20.00           C  
ATOM    338  C   CYS A 140      18.228  26.790 -12.559  1.00 20.00           C  
ATOM    339  O   CYS A 140      18.444  27.433 -11.533  1.00 20.00           O  
ATOM    340  CB  CYS A 140      16.631  24.904 -12.943  1.00 20.00           C  
ATOM    341  SG  CYS A 140      16.451  25.479 -14.654  1.00 20.00           S  
ATOM    342  N   PRO A 141      19.581  26.585 -12.375  1.00 20.00           N1+
ATOM    343  CA  PRO A 141      20.406  26.958 -11.174  1.00 20.00           C  
ATOM    344  C   PRO A 141      21.950  26.674 -11.392  1.00 20.00           C  
ATOM    345  O   PRO A 141      22.167  27.317 -10.366  1.00 20.00           O  
ATOM    346  CB  PRO A 141      20.309  24.749 -11.584  1.00 20.00           C  
ATOM    347  CG  PRO A 141      19.624  25.217 -10.318  1.00 20.00           C  
ATOM    348  CD  PRO A 141      20.566  24.544  -9.274  1.00 20.00           C  
ATOM    349  N   VAL A 142      22.676  27.042 -12.591  1.00 20.00           N1+
ATOM    350  CA  VAL A 142      24.117  26.816 -12.823  1.00 20.00           C  
ATOM    351  C   VAL A 142      25.053  27.003 -11.630  1.00 20.00           C  
ATOM    352  O   VAL A 142      25.270  27.646 -10.604  1.00 20.00           O  
ATOM    353  CB  VAL A 142      23.402  25.177 -11.985  1.00 20.00           C  
ATOM    354  CG1 VAL A 142      23.182  25.602 -13.452  1.00 20.00           C  
ATOM    355  CG2 VAL A 142      23.107  23.675 -11.879  1.00 20.00           C  
ATOM    356  N   VAL A 143      25.218  26.040 -10.693  1.00 20.00           N1+
ATOM    357  CA  VAL A 143      26.136  26.228  -9.542  1.00 20.00           C  
ATOM    358  C   VAL A 143      27.554  25.655  -9.811  1.00 20.00           C  
ATOM    359  O   VAL A 143      27.771  26.298  -8.785  1.00 20.00           O  
ATOM    360  CB  VAL A 143      25.903  23.829 -10.166  1.00 20.00           C  
ATOM    361  CG1 VAL A 143      25.683  24.254 -11.633  1.00 20.00           C  
ATOM    362  CG2 VAL A 143      25.608  22.327 -10.060  1.00 20.00           C  
ATOM    363  N   GLN A 144      28.645  25.877  -9.005  1.00 20.00           N1+
ATOM    364  CA  GLN A 144      29.907  25.233  -9.452  1.00 20.00           C  
ATOM    365  C   GLN A 144      30.316  25.983 -10.691  1.00 20.00           C  
ATOM    366  O   GLN A 144      30.532  26.626  -9.665  1.00 20.00           O  
ATOM    367  CB  GLN A 144      28.694  24.140 -11.031  1.00 20.00           C  
ATOM    368  CG  GLN A 144      28.543  24.598 -12.488  1.00 20.00           C  
ATOM    369  CD  GLN A 144      27.159  24.615 -13.024  1.00 20.00           C  
ATOM    370  OE1 GLN A 144      26.820  25.303 -13.993  1.00 20.00           O  
ATOM    371  NE2 GLN A 144      26.176  23.689 -12.258  1.00 20.00           N  
ATOM    372  N   LEU A 145      29.665  27.109 -10.915  1.00 20.00           N1+
ATOM    373  CA  LEU A 145      29.732  27.987 -11.986  1.00 20.00           C  
ATOM    374  C   LEU A 145      31.016  28.118 -12.638  1.00 20.00           C  
ATOM    375  O   LEU A 145      31.233  28.761 -11.612  1.00 20.00           O  
ATOM    376  CB  LEU A 145      29.387  26.271 -12.980  1.00 20.00           C  
ATOM    377  CG  LEU A 145      29.084  24.760 -12.867  1.00 20.00           C  
ATOM    378  CD1 LEU A 145      27.628  24.508 -13.294  1.00 20.00           C  
ATOM    379  CD2 LEU A 145      30.026  23.942 -13.772  1.00 20.00           C  
ATOM    380  N   TRP A 146      31.022  28.579 -13.868  1.00 20.00           N1+
ATOM    381  CA  TRP A 146      32.201  28.945 -14.504  1.00 20.00           C  
ATOM    382  C   TRP A 146      32.429  30.315 -14.104  1.00 20.00           C  
ATOM    383  O   TRP A 146      32.645  30.958 -13.078  1.00 20.00           O  
ATOM    384  CB  TRP A 146      30.843  28.570 -14.594  1.00 20.00           C  
ATOM    385  CG  TRP A 146      30.444  27.130 -14.707  1.00 20.00           C  
ATOM    386  CD1 TRP A 146      29.543  26.459 -13.882  1.00 20.00           C  
ATOM    387  CD2 TRP A 146      30.866  26.225 -15.662  1.00 20.00           C  
ATOM    388  NE1 TRP A 146      29.454  25.204 -14.328  1.00 20.00           N  
ATOM    389  CE2 TRP A 146      30.231  25.041 -15.393  1.00 20.00           C  
ATOM    390  CE3 TRP A 146      31.739  26.375 -16.729  1.00 20.00           C  
ATOM    391  CZ2 TRP A 146      30.426  23.913 -16.171  1.00 20.00           C  
ATOM    392  CZ3 TRP A 146      31.945  25.249 -17.526  1.00 20.00           C  
ATOM    393  CH2 TRP A 146      31.300  24.038 -17.252  1.00 20.00           C  
ATOM    394  N   VAL A 147      33.062  31.034 -15.025  1.00 20.00           N1+
ATOM    395  CA  VAL A 147      33.483  32.402 -14.973  1.00 20.00           C  
ATOM    396  C   VAL A 147      34.566  32.509 -15.984  1.00 20.00           C  
ATOM    397  O   VAL A 147      34.783  33.152 -14.958  1.00 20.00           O  
ATOM    398  CB  VAL A 147      32.915  30.683 -16.339  1.00 20.00           C  
ATOM    399  CG1 VAL A 147      32.695  31.108 -17.806  1.00 20.00           C  
ATOM    400  CG2 VAL A 147      32.620  29.181 -16.233  1.00 20.00           C  
ATOM    401  N   ASP A 148      34.281  32.703 -17.288  1.00 20.00           N1+
ATOM    402  CA  ASP A 148      35.342  32.953 -18.261  1.00 20.00           C  
ATOM    403  C   ASP A 148      34.988  34.158 -19.047  1.00 20.00           C  
ATOM    404  O   ASP A 148      35.204  34.801 -18.021  1.00 20.00           O  
ATOM    405  CB  ASP A 148      33.307  32.232 -19.306  1.00 20.00           C  
ATOM    406  CG  ASP A 148      32.866  32.622 -20.715  1.00 20.00           C  
ATOM    407  OD1 ASP A 148      31.772  32.218 -21.142  1.00 20.00           O  
ATOM    408  OD2 ASP A 148      33.637  33.458 -21.517  1.00 20.00           O  
ATOM    409  N   SER A 149      35.936  34.672 -19.800  1.00 20.00           N1+
ATOM    410  CA  SER A 149      35.789  35.898 -20.490  1.00 20.00           C  
ATOM    411  C   SER A 149      34.873  35.733 -21.779  1.00 20.00           C  
ATOM    412  O   SER A 149      35.089  36.376 -20.753  1.00 20.00           O  
ATOM    413  CB  SER A 149      33.265  33.801 -22.095  1.00 20.00           C  
ATOM    414  OG  SER A 149      32.325  34.462 -21.262  1.00 20.00           O  
ATOM    415  N   THR A 150      34.617  34.537 -22.351  1.00 20.00           N1+
ATOM    416  CA  THR A 150      33.747  34.457 -23.515  1.00 20.00           C  
ATOM    417  C   THR A 150      33.349  33.063 -23.856  1.00 20.00           C  
ATOM    418  O   THR A 150      33.566  33.705 -22.830  1.00 20.00           O  
ATOM    419  CB  THR A 150      31.747  31.149 -24.156  1.00 20.00           C  
ATOM    420  OG1 THR A 150      31.570  29.737 -23.995  1.00 20.00           O  
ATOM    421  CG2 THR A 150      31.533  31.536 -25.630  1.00 20.00           C  
ATOM    422  N   PRO A 151      32.673  32.833 -24.975  1.00 20.00           N1+
ATOM    423  CA  PRO A 151      32.178  31.529 -25.309  1.00 20.00           C  
ATOM    424  C   PRO A 151      33.304  30.626 -25.678  1.00 20.00           C  
ATOM    425  O   PRO A 151      33.521  31.269 -24.652  1.00 20.00           O  
ATOM    426  CB  PRO A 151      31.663  28.701 -25.870  1.00 20.00           C  
ATOM    427  CG  PRO A 151      30.978  29.169 -24.604  1.00 20.00           C  
ATOM    428  CD  PRO A 151      31.920  28.496 -23.560  1.00 20.00           C  
ATOM    429  N   PRO A 152      33.595  29.502 -24.910  1.00 20.00           N1+
ATOM    430  CA  PRO A 152      34.575  28.591 -25.334  1.00 20.00           C  
ATOM    431  C   PRO A 152      33.939  27.877 -26.452  1.00 20.00           C  
ATOM    432  O   PRO A 152      34.156  28.520 -25.426  1.00 20.00           O  
ATOM    433  CB  PRO A 152      32.298  25.952 -26.644  1.00 20.00           C  
ATOM    434  CG  PRO A 152      31.613  26.420 -25.378  1.00 20.00           C  
ATOM    435  CD  PRO A 152      32.555  25.747 -24.334  1.00 20.00           C  
ATOM    436  N   PRO A 153      34.683  27.661 -27.602  1.00 20.00           N1+
ATOM    437  CA  PRO A 153      34.224  26.894 -28.718  1.00 20.00           C  
ATOM    438  C   PRO A 153      33.555  25.638 -28.277  1.00 20.00           C  
ATOM    439  O   PRO A 153      33.772  26.281 -27.251  1.00 20.00           O  
ATOM    440  CB  PRO A 153      31.914  23.713 -28.469  1.00 20.00           C  
ATOM    441  CG  PRO A 153      31.229  24.181 -27.203  1.00 20.00           C  
ATOM    442  CD  PRO A 153      32.171  23.508 -26.159  1.00 20.00           C  
ATOM    443  N   GLY A 154      32.431  25.175 -28.947  1.00 20.00           N1+
ATOM    444  CA  GLY A 154      31.573  24.094 -28.526  1.00 20.00           C  
ATOM    445  C   GLY A 154      32.146  22.719 -28.317  1.00 20.00           C  
ATOM    446  O   GLY A 154      32.362  23.362 -27.291  1.00 20.00           O  
ATOM    447  N   THR A 155      31.373  21.829 -27.708  1.00 20.00           N1+
ATOM    448  CA  THR A 155      31.807  20.485 -27.519  1.00 20.00           C  
ATOM    449  C   THR A 155      32.841  20.448 -26.456  1.00 20.00           C  
ATOM    450  O   THR A 155      33.058  21.090 -25.430  1.00 20.00           O  
ATOM    451  CB  THR A 155      31.239  18.534 -26.756  1.00 20.00           C  
ATOM    452  OG1 THR A 155      31.062  17.122 -26.595  1.00 20.00           O  
ATOM    453  CG2 THR A 155      31.025  18.921 -28.230  1.00 20.00           C  
ATOM    454  N   ARG A 156      33.247  21.566 -25.861  1.00 20.00           N1+
ATOM    455  CA  ARG A 156      34.217  21.489 -24.850  1.00 20.00           C  
ATOM    456  C   ARG A 156      33.620  20.777 -23.708  1.00 20.00           C  
ATOM    457  O   ARG A 156      33.837  21.420 -22.682  1.00 20.00           O  
ATOM    458  CB  ARG A 156      31.975  18.908 -24.059  1.00 20.00           C  
ATOM    459  CG  ARG A 156      31.795  19.281 -25.547  1.00 20.00           C  
ATOM    460  CD  ARG A 156      30.348  18.984 -25.979  1.00 20.00           C  
ATOM    461  NE  ARG A 156      30.192  19.246 -27.400  1.00 20.00           N  
ATOM    462  CZ  ARG A 156      29.055  19.120 -27.987  1.00 20.00           C  
ATOM    463  NH1 ARG A 156      27.877  18.726 -27.278  1.00 20.00           N  
ATOM    464  NH2 ARG A 156      28.953  19.376 -29.380  1.00 20.00           N  
ATOM    465  N   VAL A 157      34.370  19.971 -23.010  1.00 20.00           N1+
ATOM    466  CA  VAL A 157      33.804  19.281 -21.927  1.00 20.00           C  
ATOM    467  C   VAL A 157      34.636  19.644 -20.839  1.00 20.00           C  
ATOM    468  O   VAL A 157      34.853  20.287 -19.813  1.00 20.00           O  
ATOM    469  CB  VAL A 157      32.985  17.818 -21.194  1.00 20.00           C  
ATOM    470  CG1 VAL A 157      32.765  18.243 -22.661  1.00 20.00           C  
ATOM    471  CG2 VAL A 157      32.690  16.316 -21.088  1.00 20.00           C  
ATOM    472  N   ARG A 158      34.194  20.211 -19.734  1.00 20.00           N1+
ATOM    473  CA  ARG A 158      35.260  20.449 -18.826  1.00 20.00           C  
ATOM    474  C   ARG A 158      35.405  19.294 -17.801  1.00 20.00           C  
ATOM    475  O   ARG A 158      35.622  19.937 -16.775  1.00 20.00           O  
ATOM    476  CB  ARG A 158      33.760  17.425 -18.152  1.00 20.00           C  
ATOM    477  CG  ARG A 158      33.580  17.798 -19.640  1.00 20.00           C  
ATOM    478  CD  ARG A 158      32.133  17.501 -20.072  1.00 20.00           C  
ATOM    479  NE  ARG A 158      31.977  17.763 -21.493  1.00 20.00           N  
ATOM    480  CZ  ARG A 158      30.840  17.637 -22.080  1.00 20.00           C  
ATOM    481  NH1 ARG A 158      29.662  17.243 -21.371  1.00 20.00           N  
ATOM    482  NH2 ARG A 158      30.738  17.893 -23.473  1.00 20.00           N  
ATOM    483  N   ALA A 159      36.369  19.396 -16.873  1.00 20.00           N1+
ATOM    484  CA  ALA A 159      36.642  18.314 -16.001  1.00 20.00           C  
ATOM    485  C   ALA A 159      37.349  18.726 -14.686  1.00 20.00           C  
ATOM    486  O   ALA A 159      37.565  19.369 -13.660  1.00 20.00           O  
ATOM    487  CB  ALA A 159      35.744  16.837 -15.046  1.00 20.00           C  
ATOM    488  N   MET A 160      37.800  17.785 -13.840  1.00 20.00           N1+
ATOM    489  CA  MET A 160      38.443  18.049 -12.610  1.00 20.00           C  
ATOM    490  C   MET A 160      38.752  16.714 -12.088  1.00 20.00           C  
ATOM    491  O   MET A 160      38.968  17.357 -11.062  1.00 20.00           O  
ATOM    492  CB  MET A 160      37.150  14.914 -12.502  1.00 20.00           C  
ATOM    493  CG  MET A 160      37.069  13.567 -13.222  1.00 20.00           C  
ATOM    494  SD  MET A 160      35.369  13.331 -13.790  1.00 20.00           S  
ATOM    495  CE  MET A 160      35.228  11.742 -14.643  1.00 20.00           C  
ATOM    496  N   ALA A 161      39.750  16.528 -11.253  1.00 20.00           N1+
ATOM    497  CA  ALA A 161      40.064  15.214 -10.860  1.00 20.00           C  
ATOM    498  C   ALA A 161      40.532  15.268  -9.504  1.00 20.00           C  
ATOM    499  O   ALA A 161      40.748  15.911  -8.478  1.00 20.00           O  
ATOM    500  CB  ALA A 161      38.927  13.379  -9.864  1.00 20.00           C  
ATOM    501  N   ILE A 162      41.617  14.618  -9.161  1.00 20.00           N1+
ATOM    502  CA  ILE A 162      42.081  14.703  -7.872  1.00 20.00           C  
ATOM    503  C   ILE A 162      43.455  14.228  -7.859  1.00 20.00           C  
ATOM    504  O   ILE A 162      43.671  14.871  -6.833  1.00 20.00           O  
ATOM    505  CB  ILE A 162      41.849  12.328  -8.239  1.00 20.00           C  
ATOM    506  CG1 ILE A 162      41.647  10.803  -8.122  1.00 20.00           C  
ATOM    507  CG2 ILE A 162      41.691  12.750  -9.713  1.00 20.00           C  
ATOM    508  CD1 ILE A 162      40.236  10.421  -8.607  1.00 20.00           C  
ATOM    509  N   TYR A 163      44.256  14.740  -6.940  1.00 20.00           N1+
ATOM    510  CA  TYR A 163      45.653  14.442  -6.842  1.00 20.00           C  
ATOM    511  C   TYR A 163      46.036  14.590  -5.384  1.00 20.00           C  
ATOM    512  O   TYR A 163      46.253  15.233  -4.358  1.00 20.00           O  
ATOM    513  CB  TYR A 163      44.424  12.525  -5.687  1.00 20.00           C  
ATOM    514  CG  TYR A 163      44.071  12.497  -7.158  1.00 20.00           C  
ATOM    515  CD1 TYR A 163      44.864  13.072  -8.145  1.00 20.00           C  
ATOM    516  CD2 TYR A 163      42.919  11.806  -7.518  1.00 20.00           C  
ATOM    517  CE1 TYR A 163      44.501  12.953  -9.484  1.00 20.00           C  
ATOM    518  CE2 TYR A 163      42.559  11.678  -8.853  1.00 20.00           C  
ATOM    519  CZ  TYR A 163      43.353  12.250  -9.838  1.00 20.00           C  
ATOM    520  OH  TYR A 163      42.998  12.106 -11.173  1.00 20.00           O  
ATOM    521  N   LYS A 164      46.833  13.718  -4.772  1.00 20.00           N1+
ATOM    522  CA  LYS A 164      47.190  14.032  -3.390  1.00 20.00           C  
ATOM    523  C   LYS A 164      48.151  15.202  -3.399  1.00 20.00           C  
ATOM    524  O   LYS A 164      48.367  15.845  -2.373  1.00 20.00           O  
ATOM    525  CB  LYS A 164      46.529  13.343  -3.758  1.00 20.00           C  
ATOM    526  CG  LYS A 164      46.363  13.790  -5.224  1.00 20.00           C  
ATOM    527  CD  LYS A 164      44.933  13.501  -5.704  1.00 20.00           C  
ATOM    528  CE  LYS A 164      44.779  13.985  -7.160  1.00 20.00           C  
ATOM    529  NZ  LYS A 164      43.413  13.707  -7.629  1.00 20.00           N1+
ATOM    530  N   GLN A 165      47.738  16.347  -2.820  1.00 20.00           N1+
ATOM    531  CA  GLN A 165      48.496  17.575  -2.740  1.00 20.00           C  
ATOM    532  C   GLN A 165      49.866  17.385  -2.181  1.00 20.00           C  
ATOM    533  O   GLN A 165      50.082  18.028  -1.155  1.00 20.00           O  
ATOM    534  CB  GLN A 165      48.244  15.542  -2.521  1.00 20.00           C  
ATOM    535  CG  GLN A 165      48.093  16.000  -3.978  1.00 20.00           C  
ATOM    536  CD  GLN A 165      46.709  16.017  -4.514  1.00 20.00           C  
ATOM    537  OE1 GLN A 165      46.370  16.705  -5.483  1.00 20.00           O  
ATOM    538  NE2 GLN A 165      45.726  15.091  -3.748  1.00 20.00           N  
ATOM    539  N   SER A 166      50.075  16.687  -1.046  1.00 20.00           N1+
ATOM    540  CA  SER A 166      51.418  16.521  -0.459  1.00 20.00           C  
ATOM    541  C   SER A 166      52.427  16.148  -1.552  1.00 20.00           C  
ATOM    542  O   SER A 166      52.643  16.791  -0.526  1.00 20.00           O  
ATOM    543  CB  SER A 166      50.819  14.216  -1.868  1.00 20.00           C  
ATOM    544  OG  SER A 166      49.879  14.877  -1.035  1.00 20.00           O  
ATOM    545  N   GLN A 167      53.789  16.039  -1.339  1.00 20.00           N1+
ATOM    546  CA  GLN A 167      54.471  15.980  -0.119  1.00 20.00           C  
ATOM    547  C   GLN A 167      55.232  14.996  -1.016  1.00 20.00           C  
ATOM    548  O   GLN A 167      55.448  15.639   0.010  1.00 20.00           O  
ATOM    549  CB  GLN A 167      53.610  13.153  -1.356  1.00 20.00           C  
ATOM    550  CG  GLN A 167      53.459  13.611  -2.813  1.00 20.00           C  
ATOM    551  CD  GLN A 167      52.075  13.628  -3.349  1.00 20.00           C  
ATOM    552  OE1 GLN A 167      51.736  14.316  -4.318  1.00 20.00           O  
ATOM    553  NE2 GLN A 167      51.092  12.702  -2.583  1.00 20.00           N  
ATOM    554  N   HIS A 168      54.678  13.697  -0.892  1.00 20.00           N1+
ATOM    555  CA  HIS A 168      55.338  12.423  -0.909  1.00 20.00           C  
ATOM    556  C   HIS A 168      54.281  11.313  -1.241  1.00 20.00           C  
ATOM    557  O   HIS A 168      54.497  11.956  -0.215  1.00 20.00           O  
ATOM    558  CB  HIS A 168      52.706   9.608  -1.809  1.00 20.00           C  
ATOM    559  CG  HIS A 168      52.275   8.190  -2.059  1.00 20.00           C  
ATOM    560  ND1 HIS A 168      51.221   7.869  -2.800  1.00 20.00           N  
ATOM    561  CD2 HIS A 168      52.894   7.037  -1.604  1.00 20.00           C  
ATOM    562  CE1 HIS A 168      51.147   6.542  -2.828  1.00 20.00           C  
ATOM    563  NE2 HIS A 168      52.153   6.056  -2.108  1.00 20.00           N  
ATOM    564  N   MET A 169      53.173  11.656  -1.982  1.00 20.00           N1+
ATOM    565  CA  MET A 169      52.034  10.709  -2.344  1.00 20.00           C  
ATOM    566  C   MET A 169      51.140  11.157  -3.531  1.00 20.00           C  
ATOM    567  O   MET A 169      51.356  11.800  -2.505  1.00 20.00           O  
ATOM    568  CB  MET A 169      49.538   9.357  -3.945  1.00 20.00           C  
ATOM    569  CG  MET A 169      49.457   8.010  -4.665  1.00 20.00           C  
ATOM    570  SD  MET A 169      47.757   7.774  -5.233  1.00 20.00           S  
ATOM    571  CE  MET A 169      47.616   6.185  -6.086  1.00 20.00           C  
ATOM    572  N   THR A 170      51.556  11.650  -4.788  1.00 20.00           N1+
ATOM    573  CA  THR A 170      52.892  11.656  -5.379  1.00 20.00           C  
ATOM    574  C   THR A 170      51.919  11.121  -6.496  1.00 20.00           C  
ATOM    575  O   THR A 170      52.136  11.763  -5.470  1.00 20.00           O  
ATOM    576  CB  THR A 170      50.317   9.207  -6.796  1.00 20.00           C  
ATOM    577  OG1 THR A 170      50.140   7.795  -6.635  1.00 20.00           O  
ATOM    578  CG2 THR A 170      50.103   9.594  -8.270  1.00 20.00           C  
ATOM    579  N   GLU A 171      51.962   9.763  -6.531  1.00 20.00           N1+
ATOM    580  CA  GLU A 171      51.863   9.071  -7.763  1.00 20.00           C  
ATOM    581  C   GLU A 171      50.653   8.296  -7.554  1.00 20.00           C  
ATOM    582  O   GLU A 171      50.870   8.939  -6.528  1.00 20.00           O  
ATOM    583  CB  GLU A 171      49.093   6.343  -8.030  1.00 20.00           C  
ATOM    584  CG  GLU A 171      47.910   6.970  -7.283  1.00 20.00           C  
ATOM    585  CD  GLU A 171      46.647   6.421  -7.879  1.00 20.00           C  
ATOM    586  OE1 GLU A 171      45.552   6.643  -7.351  1.00 20.00           O  
ATOM    587  OE2 GLU A 171      46.711   5.638  -9.025  1.00 20.00           O  
ATOM    588  N   VAL A 172      50.113   8.439  -6.356  1.00 20.00           N1+
ATOM    589  CA  VAL A 172      49.005   7.715  -5.980  1.00 20.00           C  
ATOM    590  C   VAL A 172      47.831   8.564  -6.288  1.00 20.00           C  
ATOM    591  O   VAL A 172      48.048   9.207  -5.262  1.00 20.00           O  
ATOM    592  CB  VAL A 172      46.180   6.738  -6.643  1.00 20.00           C  
ATOM    593  CG1 VAL A 172      45.960   7.163  -8.110  1.00 20.00           C  
ATOM    594  CG2 VAL A 172      45.885   5.236  -6.537  1.00 20.00           C  
ATOM    595  N   VAL A 173      46.874   8.042  -7.059  1.00 20.00           N1+
ATOM    596  CA  VAL A 173      45.801   8.848  -7.454  1.00 20.00           C  
ATOM    597  C   VAL A 173      44.962   8.946  -6.273  1.00 20.00           C  
ATOM    598  O   VAL A 173      45.179   9.589  -5.247  1.00 20.00           O  
ATOM    599  CB  VAL A 173      43.311   7.120  -6.628  1.00 20.00           C  
ATOM    600  CG1 VAL A 173      43.091   7.545  -8.095  1.00 20.00           C  
ATOM    601  CG2 VAL A 173      43.016   5.618  -6.522  1.00 20.00           C  
ATOM    602  N   ARG A 174      44.044   9.886  -6.163  1.00 20.00           N1+
ATOM    603  CA  ARG A 174      43.138   9.822  -5.052  1.00 20.00           C  
ATOM    604  C   ARG A 174      42.211   8.655  -5.304  1.00 20.00           C  
ATOM    605  O   ARG A 174      42.428   9.298  -4.278  1.00 20.00           O  
ATOM    606  CB  ARG A 174      40.566   6.786  -5.655  1.00 20.00           C  
ATOM    607  CG  ARG A 174      40.386   7.159  -7.143  1.00 20.00           C  
ATOM    608  CD  ARG A 174      38.939   6.862  -7.575  1.00 20.00           C  
ATOM    609  NE  ARG A 174      38.783   7.124  -8.996  1.00 20.00           N  
ATOM    610  CZ  ARG A 174      37.646   6.998  -9.583  1.00 20.00           C  
ATOM    611  NH1 ARG A 174      36.468   6.604  -8.874  1.00 20.00           N  
ATOM    612  NH2 ARG A 174      37.544   7.254 -10.976  1.00 20.00           N  
ATOM    613  N   ARG A 175      42.733   7.444  -5.514  1.00 20.00           N1+
ATOM    614  CA  ARG A 175      41.957   6.345  -5.792  1.00 20.00           C  
ATOM    615  C   ARG A 175      41.114   6.152  -4.580  1.00 20.00           C  
ATOM    616  O   ARG A 175      41.331   6.795  -3.554  1.00 20.00           O  
ATOM    617  CB  ARG A 175      39.469   4.283  -4.931  1.00 20.00           C  
ATOM    618  CG  ARG A 175      39.289   4.656  -6.419  1.00 20.00           C  
ATOM    619  CD  ARG A 175      37.842   4.359  -6.851  1.00 20.00           C  
ATOM    620  NE  ARG A 175      37.686   4.621  -8.272  1.00 20.00           N  
ATOM    621  CZ  ARG A 175      36.549   4.495  -8.859  1.00 20.00           C  
ATOM    622  NH1 ARG A 175      35.371   4.101  -8.150  1.00 20.00           N  
ATOM    623  NH2 ARG A 175      36.447   4.751 -10.252  1.00 20.00           N  
ATOM    624  N   CYS A 176      39.779   6.100  -4.645  1.00 20.00           N1+
ATOM    625  CA  CYS A 176      39.087   5.811  -3.450  1.00 20.00           C  
ATOM    626  C   CYS A 176      39.770   4.303  -2.856  1.00 20.00           C  
ATOM    627  O   CYS A 176      39.986   4.946  -1.830  1.00 20.00           O  
ATOM    628  CB  CYS A 176      38.173   2.417  -3.240  1.00 20.00           C  
ATOM    629  SG  CYS A 176      37.993   2.992  -4.951  1.00 20.00           S  
ATOM    630  N   PRO A 177      39.789   3.950  -1.511  1.00 20.00           N1+
ATOM    631  CA  PRO A 177      40.434   2.716  -0.773  1.00 20.00           C  
ATOM    632  C   PRO A 177      39.613   2.364   0.605  1.00 20.00           C  
ATOM    633  O   PRO A 177      39.830   3.007   1.631  1.00 20.00           O  
ATOM    634  CB  PRO A 177      37.972   0.439   0.413  1.00 20.00           C  
ATOM    635  CG  PRO A 177      37.287   0.907   1.679  1.00 20.00           C  
ATOM    636  CD  PRO A 177      38.229   0.234   2.723  1.00 20.00           C  
ATOM    637  N   HIS A 178      39.861   1.171   1.652  1.00 20.00           N1+
ATOM    638  CA  HIS A 178      39.102   0.513   3.093  1.00 20.00           C  
ATOM    639  C   HIS A 178      37.500   0.017   3.526  1.00 20.00           C  
ATOM    640  O   HIS A 178      37.716   0.660   4.552  1.00 20.00           O  
ATOM    641  CB  HIS A 178      35.925  -1.688   2.958  1.00 20.00           C  
ATOM    642  CG  HIS A 178      35.494  -3.106   2.708  1.00 20.00           C  
ATOM    643  ND1 HIS A 178      34.440  -3.427   1.967  1.00 20.00           N  
ATOM    644  CD2 HIS A 178      36.113  -4.259   3.163  1.00 20.00           C  
ATOM    645  CE1 HIS A 178      34.366  -4.754   1.939  1.00 20.00           C  
ATOM    646  NE2 HIS A 178      35.372  -5.240   2.659  1.00 20.00           N  
ATOM    647  N   HIS A 179      36.325   0.816   3.467  1.00 20.00           N1+
ATOM    648  CA  HIS A 179      34.741   0.504   3.547  1.00 20.00           C  
ATOM    649  C   HIS A 179      33.466   1.953   3.070  1.00 20.00           C  
ATOM    650  O   HIS A 179      33.682   2.596   4.096  1.00 20.00           O  
ATOM    651  CB  HIS A 179      31.891   0.248   2.502  1.00 20.00           C  
ATOM    652  CG  HIS A 179      31.460  -1.170   2.252  1.00 20.00           C  
ATOM    653  ND1 HIS A 179      30.406  -1.491   1.511  1.00 20.00           N  
ATOM    654  CD2 HIS A 179      32.079  -2.323   2.707  1.00 20.00           C  
ATOM    655  CE1 HIS A 179      30.332  -2.818   1.483  1.00 20.00           C  
ATOM    656  NE2 HIS A 179      31.338  -3.304   2.203  1.00 20.00           N  
ATOM    657  N   GLU A 180      32.045   2.213   2.463  1.00 20.00           N1+
ATOM    658  CA  GLU A 180      30.315   1.801   1.575  1.00 20.00           C  
ATOM    659  C   GLU A 180      30.176   1.464  -0.177  1.00 20.00           C  
ATOM    660  O   GLU A 180      30.393   2.107   0.849  1.00 20.00           O  
ATOM    661  CB  GLU A 180      28.616  -0.489  -0.653  1.00 20.00           C  
ATOM    662  CG  GLU A 180      27.433   0.138   0.094  1.00 20.00           C  
ATOM    663  CD  GLU A 180      26.170  -0.411  -0.502  1.00 20.00           C  
ATOM    664  OE1 GLU A 180      25.075  -0.189   0.026  1.00 20.00           O  
ATOM    665  OE2 GLU A 180      26.234  -1.194  -1.648  1.00 20.00           O  
ATOM    666  N   ARG A 181      31.126   0.773  -0.891  1.00 20.00           N1+
ATOM    667  CA  ARG A 181      31.352   0.645  -2.421  1.00 20.00           C  
ATOM    668  C   ARG A 181      30.565  -0.337  -2.913  1.00 20.00           C  
ATOM    669  O   ARG A 181      30.782   0.306  -1.887  1.00 20.00           O  
ATOM    670  CB  ARG A 181      28.920  -2.206  -3.264  1.00 20.00           C  
ATOM    671  CG  ARG A 181      28.740  -1.833  -4.752  1.00 20.00           C  
ATOM    672  CD  ARG A 181      27.293  -2.130  -5.184  1.00 20.00           C  
ATOM    673  NE  ARG A 181      27.137  -1.868  -6.605  1.00 20.00           N  
ATOM    674  CZ  ARG A 181      26.000  -1.994  -7.192  1.00 20.00           C  
ATOM    675  NH1 ARG A 181      24.822  -2.388  -6.483  1.00 20.00           N  
ATOM    676  NH2 ARG A 181      25.898  -1.738  -8.585  1.00 20.00           N  
ATOM    677  N   CYS A 182      30.674  -1.581  -2.447  1.00 20.00           N1+
ATOM    678  CA  CYS A 182      29.750  -2.545  -2.878  1.00 20.00           C  
ATOM    679  C   CYS A 182      28.397  -2.111  -2.244  1.00 20.00           C  
ATOM    680  O   CYS A 182      28.613  -1.468  -1.218  1.00 20.00           O  
ATOM    681  CB  CYS A 182      26.800  -3.997  -2.628  1.00 20.00           C  
ATOM    682  SG  CYS A 182      26.620  -3.422  -4.339  1.00 20.00           S  
ATOM    683  N   SER A 183      28.378  -0.873  -1.699  1.00 20.00           N1+
ATOM    684  CA  SER A 183      27.336  -0.115  -1.086  1.00 20.00           C  
ATOM    685  C   SER A 183      26.412   0.278  -2.115  1.00 20.00           C  
ATOM    686  O   SER A 183      26.628   0.921  -1.089  1.00 20.00           O  
ATOM    687  CB  SER A 183      24.804  -1.654  -2.431  1.00 20.00           C  
ATOM    688  OG  SER A 183      23.864  -0.993  -1.598  1.00 20.00           O  
ATOM    689  N   ASP A 184      26.749   0.084  -3.378  1.00 20.00           N1+
ATOM    690  CA  ASP A 184      25.871   0.441  -4.390  1.00 20.00           C  
ATOM    691  C   ASP A 184      25.644   1.887  -4.265  1.00 20.00           C  
ATOM    692  O   ASP A 184      25.860   2.530  -3.239  1.00 20.00           O  
ATOM    693  CB  ASP A 184      23.963  -0.039  -4.524  1.00 20.00           C  
ATOM    694  CG  ASP A 184      23.522   0.351  -5.933  1.00 20.00           C  
ATOM    695  OD1 ASP A 184      22.428  -0.053  -6.360  1.00 20.00           O  
ATOM    696  OD2 ASP A 184      24.293   1.187  -6.735  1.00 20.00           O  
ATOM    697  N   SER A 185      26.663   2.606  -3.839  1.00 20.00           N1+
ATOM    698  CA  SER A 185      26.510   3.963  -3.710  1.00 20.00           C  
ATOM    699  C   SER A 185      26.764   4.687  -4.996  1.00 20.00           C  
ATOM    700  O   SER A 185      26.980   5.330  -3.970  1.00 20.00           O  
ATOM    701  CB  SER A 185      25.156   2.755  -5.312  1.00 20.00           C  
ATOM    702  OG  SER A 185      24.216   3.416  -4.479  1.00 20.00           O  
ATOM    703  N   ASP A 186      26.684   4.010  -6.151  1.00 20.00           N1+
ATOM    704  CA  ASP A 186      26.780   4.705  -7.383  1.00 20.00           C  
ATOM    705  C   ASP A 186      25.416   5.179  -7.724  1.00 20.00           C  
ATOM    706  O   ASP A 186      25.632   5.822  -6.698  1.00 20.00           O  
ATOM    707  CB  ASP A 186      23.735   3.253  -7.983  1.00 20.00           C  
ATOM    708  CG  ASP A 186      23.294   3.643  -9.392  1.00 20.00           C  
ATOM    709  OD1 ASP A 186      22.200   3.239  -9.819  1.00 20.00           O  
ATOM    710  OD2 ASP A 186      24.065   4.479 -10.194  1.00 20.00           O  
ATOM    711  N   GLY A 187      25.156   5.616  -8.976  1.00 20.00           N1+
ATOM    712  CA  GLY A 187      23.847   6.006  -9.297  1.00 20.00           C  
ATOM    713  C   GLY A 187      23.420   5.625 -10.664  1.00 20.00           C  
ATOM    714  O   GLY A 187      23.636   6.268  -9.638  1.00 20.00           O  
ATOM    715  N   LEU A 188      24.153   4.925 -11.488  1.00 20.00           N1+
ATOM    716  CA  LEU A 188      23.512   4.717 -12.732  1.00 20.00           C  
ATOM    717  C   LEU A 188      24.092   5.605 -13.733  1.00 20.00           C  
ATOM    718  O   LEU A 188      24.309   6.248 -12.707  1.00 20.00           O  
ATOM    719  CB  LEU A 188      22.463   3.758 -14.075  1.00 20.00           C  
ATOM    720  CG  LEU A 188      22.160   2.247 -13.962  1.00 20.00           C  
ATOM    721  CD1 LEU A 188      20.704   1.995 -14.389  1.00 20.00           C  
ATOM    722  CD2 LEU A 188      23.102   1.429 -14.867  1.00 20.00           C  
ATOM    723  N   ALA A 189      24.960   6.474 -13.298  1.00 20.00           N1+
ATOM    724  CA  ALA A 189      25.759   7.365 -14.061  1.00 20.00           C  
ATOM    725  C   ALA A 189      27.101   7.089 -13.463  1.00 20.00           C  
ATOM    726  O   ALA A 189      27.317   7.732 -12.437  1.00 20.00           O  
ATOM    727  CB  ALA A 189      25.496   5.200 -13.823  1.00 20.00           C  
ATOM    728  N   PRO A 190      27.720   7.963 -12.689  1.00 20.00           N1+
ATOM    729  CA  PRO A 190      28.953   7.762 -11.961  1.00 20.00           C  
ATOM    730  C   PRO A 190      29.295   6.226 -11.748  1.00 20.00           C  
ATOM    731  O   PRO A 190      29.512   6.869 -10.722  1.00 20.00           O  
ATOM    732  CB  PRO A 190      27.654   4.301 -11.940  1.00 20.00           C  
ATOM    733  CG  PRO A 190      26.969   4.769 -10.674  1.00 20.00           C  
ATOM    734  CD  PRO A 190      27.911   4.096  -9.630  1.00 20.00           C  
ATOM    735  N   PRO A 191      30.585   5.573 -12.042  1.00 20.00           N1+
ATOM    736  CA  PRO A 191      30.958   3.482 -11.389  1.00 20.00           C  
ATOM    737  C   PRO A 191      30.364   3.096 -10.149  1.00 20.00           C  
ATOM    738  O   PRO A 191      30.581   3.739  -9.123  1.00 20.00           O  
ATOM    739  CB  PRO A 191      28.723   1.171 -10.341  1.00 20.00           C  
ATOM    740  CG  PRO A 191      28.038   1.639  -9.075  1.00 20.00           C  
ATOM    741  CD  PRO A 191      28.980   0.966  -8.031  1.00 20.00           C  
ATOM    742  N   GLN A 192      30.391   1.896  -9.848  1.00 20.00           N1+
ATOM    743  CA  GLN A 192      30.210   1.607  -8.653  1.00 20.00           C  
ATOM    744  C   GLN A 192      31.530   1.748  -8.044  1.00 20.00           C  
ATOM    745  O   GLN A 192      31.746   2.391  -7.018  1.00 20.00           O  
ATOM    746  CB  GLN A 192      29.908  -0.095  -8.384  1.00 20.00           C  
ATOM    747  CG  GLN A 192      29.757   0.363  -9.841  1.00 20.00           C  
ATOM    748  CD  GLN A 192      28.373   0.380 -10.377  1.00 20.00           C  
ATOM    749  OE1 GLN A 192      28.034   1.068 -11.346  1.00 20.00           O  
ATOM    750  NE2 GLN A 192      27.390  -0.546  -9.611  1.00 20.00           N  
ATOM    751  N   HIS A 193      32.438   2.826  -8.135  1.00 20.00           N1+
ATOM    752  CA  HIS A 193      33.891   2.923  -7.414  1.00 20.00           C  
ATOM    753  C   HIS A 193      34.818   4.291  -7.582  1.00 20.00           C  
ATOM    754  O   HIS A 193      35.034   4.934  -6.556  1.00 20.00           O  
ATOM    755  CB  HIS A 193      33.243   2.586  -8.150  1.00 20.00           C  
ATOM    756  CG  HIS A 193      32.812   1.168  -8.400  1.00 20.00           C  
ATOM    757  ND1 HIS A 193      31.758   0.847  -9.141  1.00 20.00           N  
ATOM    758  CD2 HIS A 193      33.431   0.015  -7.945  1.00 20.00           C  
ATOM    759  CE1 HIS A 193      31.684  -0.480  -9.169  1.00 20.00           C  
ATOM    760  NE2 HIS A 193      32.690  -0.966  -8.449  1.00 20.00           N  
ATOM    761  N   HIS A 194      34.381   5.470  -7.983  1.00 20.00           N1+
ATOM    762  CA  HIS A 194      35.461   6.511  -8.095  1.00 20.00           C  
ATOM    763  C   HIS A 194      35.414   7.712  -7.388  1.00 20.00           C  
ATOM    764  O   HIS A 194      35.630   8.355  -6.362  1.00 20.00           O  
ATOM    765  CB  HIS A 194      33.839   6.007  -7.956  1.00 20.00           C  
ATOM    766  CG  HIS A 194      33.408   4.589  -8.206  1.00 20.00           C  
ATOM    767  ND1 HIS A 194      32.354   4.268  -8.947  1.00 20.00           N  
ATOM    768  CD2 HIS A 194      34.027   3.436  -7.751  1.00 20.00           C  
ATOM    769  CE1 HIS A 194      32.280   2.941  -8.975  1.00 20.00           C  
ATOM    770  NE2 HIS A 194      33.286   2.455  -8.255  1.00 20.00           N  
ATOM    771  N   LEU A 195      36.455   8.551  -7.639  1.00 20.00           N1+
ATOM    772  CA  LEU A 195      36.746   9.887  -6.873  1.00 20.00           C  
ATOM    773  C   LEU A 195      35.731  11.111  -6.463  1.00 20.00           C  
ATOM    774  O   LEU A 195      35.948  11.754  -5.437  1.00 20.00           O  
ATOM    775  CB  LEU A 195      34.102   9.264  -6.805  1.00 20.00           C  
ATOM    776  CG  LEU A 195      33.799   7.753  -6.692  1.00 20.00           C  
ATOM    777  CD1 LEU A 195      32.343   7.501  -7.119  1.00 20.00           C  
ATOM    778  CD2 LEU A 195      34.741   6.935  -7.597  1.00 20.00           C  
ATOM    779  N   ILE A 196      34.384  11.133  -6.662  1.00 20.00           N1+
ATOM    780  CA  ILE A 196      33.617  12.392  -6.240  1.00 20.00           C  
ATOM    781  C   ILE A 196      33.044  12.174  -4.876  1.00 20.00           C  
ATOM    782  O   ILE A 196      33.260  12.817  -3.850  1.00 20.00           O  
ATOM    783  CB  ILE A 196      31.438  10.274  -5.256  1.00 20.00           C  
ATOM    784  CG1 ILE A 196      31.236   8.749  -5.139  1.00 20.00           C  
ATOM    785  CG2 ILE A 196      31.280  10.696  -6.730  1.00 20.00           C  
ATOM    786  CD1 ILE A 196      29.825   8.367  -5.624  1.00 20.00           C  
ATOM    787  N   ARG A 197      32.631  10.942  -4.559  1.00 20.00           N1+
ATOM    788  CA  ARG A 197      32.168  10.852  -3.219  1.00 20.00           C  
ATOM    789  C   ARG A 197      33.304  10.327  -2.390  1.00 20.00           C  
ATOM    790  O   ARG A 197      33.521  10.970  -1.364  1.00 20.00           O  
ATOM    791  CB  ARG A 197      31.659   8.458  -2.741  1.00 20.00           C  
ATOM    792  CG  ARG A 197      31.479   8.831  -4.229  1.00 20.00           C  
ATOM    793  CD  ARG A 197      30.032   8.534  -4.661  1.00 20.00           C  
ATOM    794  NE  ARG A 197      29.876   8.796  -6.082  1.00 20.00           N  
ATOM    795  CZ  ARG A 197      28.739   8.670  -6.669  1.00 20.00           C  
ATOM    796  NH1 ARG A 197      27.561   8.276  -5.960  1.00 20.00           N  
ATOM    797  NH2 ARG A 197      28.637   8.926  -8.062  1.00 20.00           N  
ATOM    798  N   VAL A 198      33.234  10.435  -1.025  1.00 20.00           N1+
ATOM    799  CA  VAL A 198      34.292  10.045  -0.048  1.00 20.00           C  
ATOM    800  C   VAL A 198      33.611   9.737   1.240  1.00 20.00           C  
ATOM    801  O   VAL A 198      33.828  10.380   2.266  1.00 20.00           O  
ATOM    802  CB  VAL A 198      31.960   7.911   0.885  1.00 20.00           C  
ATOM    803  CG1 VAL A 198      31.740   8.336  -0.582  1.00 20.00           C  
ATOM    804  CG2 VAL A 198      31.665   6.409   0.991  1.00 20.00           C  
ATOM    805  N   GLU A 199      34.331   9.816   2.378  1.00 20.00           N1+
ATOM    806  CA  GLU A 199      33.909   9.676   3.752  1.00 20.00           C  
ATOM    807  C   GLU A 199      35.080  10.200   4.544  1.00 20.00           C  
ATOM    808  O   GLU A 199      35.297  10.843   5.570  1.00 20.00           O  
ATOM    809  CB  GLU A 199      33.520   8.247   4.068  1.00 20.00           C  
ATOM    810  CG  GLU A 199      32.337   8.874   4.815  1.00 20.00           C  
ATOM    811  CD  GLU A 199      31.074   8.325   4.219  1.00 20.00           C  
ATOM    812  OE1 GLU A 199      29.979   8.547   4.747  1.00 20.00           O  
ATOM    813  OE2 GLU A 199      31.138   7.542   3.073  1.00 20.00           O  
ATOM    814  N   GLY A 200      34.814  10.560   5.798  1.00 20.00           N1+
ATOM    815  CA  GLY A 200      35.703  11.306   6.569  1.00 20.00           C  
ATOM    816  C   GLY A 200      35.700  10.760   7.942  1.00 20.00           C  
ATOM    817  O   GLY A 200      35.916  11.403   8.968  1.00 20.00           O  
ATOM    818  N   ASN A 201      36.651  11.122   8.814  1.00 20.00           N1+
ATOM    819  CA  ASN A 201      36.791  10.511  10.146  1.00 20.00           C  
ATOM    820  C   ASN A 201      36.806   8.979  10.195  1.00 20.00           C  
ATOM    821  O   ASN A 201      37.022   9.622  11.221  1.00 20.00           O  
ATOM    822  CB  ASN A 201      35.155   7.121   9.875  1.00 20.00           C  
ATOM    823  CG  ASN A 201      34.859   5.636   9.895  1.00 20.00           C  
ATOM    824  OD1 ASN A 201      33.821   5.223  10.426  1.00 20.00           O  
ATOM    825  ND2 ASN A 201      35.723   4.725   9.272  1.00 20.00           N  
ATOM    826  N   LEU A 202      36.839   8.217   9.116  1.00 20.00           N1+
ATOM    827  CA  LEU A 202      36.829   6.788   9.314  1.00 20.00           C  
ATOM    828  C   LEU A 202      38.035   6.228   8.700  1.00 20.00           C  
ATOM    829  O   LEU A 202      38.252   6.871   9.726  1.00 20.00           O  
ATOM    830  CB  LEU A 202      36.406   4.381   8.358  1.00 20.00           C  
ATOM    831  CG  LEU A 202      36.103   2.870   8.471  1.00 20.00           C  
ATOM    832  CD1 LEU A 202      34.647   2.618   8.044  1.00 20.00           C  
ATOM    833  CD2 LEU A 202      37.045   2.052   7.566  1.00 20.00           C  
ATOM    834  N   ARG A 203      38.676   5.226   9.271  1.00 20.00           N1+
ATOM    835  CA  ARG A 203      39.763   4.676   8.559  1.00 20.00           C  
ATOM    836  C   ARG A 203      39.296   3.496   7.760  1.00 20.00           C  
ATOM    837  O   ARG A 203      39.513   4.139   8.786  1.00 20.00           O  
ATOM    838  CB  ARG A 203      37.651   1.627   7.409  1.00 20.00           C  
ATOM    839  CG  ARG A 203      37.471   2.000   5.921  1.00 20.00           C  
ATOM    840  CD  ARG A 203      36.024   1.703   5.489  1.00 20.00           C  
ATOM    841  NE  ARG A 203      35.868   1.965   4.068  1.00 20.00           N  
ATOM    842  CZ  ARG A 203      34.731   1.839   3.481  1.00 20.00           C  
ATOM    843  NH1 ARG A 203      33.553   1.445   4.190  1.00 20.00           N  
ATOM    844  NH2 ARG A 203      34.629   2.095   2.088  1.00 20.00           N  
ATOM    845  N   VAL A 204      38.017   3.186   7.601  1.00 20.00           N1+
ATOM    846  CA  VAL A 204      37.633   1.960   6.926  1.00 20.00           C  
ATOM    847  C   VAL A 204      36.690   2.308   5.827  1.00 20.00           C  
ATOM    848  O   VAL A 204      36.907   2.951   6.853  1.00 20.00           O  
ATOM    849  CB  VAL A 204      35.039   0.482   5.472  1.00 20.00           C  
ATOM    850  CG1 VAL A 204      34.819   0.907   4.005  1.00 20.00           C  
ATOM    851  CG2 VAL A 204      34.744  -1.020   5.578  1.00 20.00           C  
ATOM    852  N   GLU A 205      37.062   3.301   5.018  1.00 20.00           N1+
ATOM    853  CA  GLU A 205      36.331   3.853   3.901  1.00 20.00           C  
ATOM    854  C   GLU A 205      36.917   3.134   2.654  1.00 20.00           C  
ATOM    855  O   GLU A 205      37.134   3.777   3.680  1.00 20.00           O  
ATOM    856  CB  GLU A 205      35.357   1.181   2.178  1.00 20.00           C  
ATOM    857  CG  GLU A 205      34.174   1.808   2.925  1.00 20.00           C  
ATOM    858  CD  GLU A 205      32.911   1.259   2.329  1.00 20.00           C  
ATOM    859  OE1 GLU A 205      31.816   1.481   2.857  1.00 20.00           O  
ATOM    860  OE2 GLU A 205      32.975   0.476   1.183  1.00 20.00           O  
ATOM    861  N   TYR A 206      36.187   2.245   1.757  1.00 20.00           N1+
ATOM    862  CA  TYR A 206      36.824   1.047   0.682  1.00 20.00           C  
ATOM    863  C   TYR A 206      36.563   1.476  -0.490  1.00 20.00           C  
ATOM    864  O   TYR A 206      36.780   2.119   0.536  1.00 20.00           O  
ATOM    865  CB  TYR A 206      34.951  -0.589  -0.793  1.00 20.00           C  
ATOM    866  CG  TYR A 206      34.598  -0.617  -2.264  1.00 20.00           C  
ATOM    867  CD1 TYR A 206      35.391  -0.042  -3.251  1.00 20.00           C  
ATOM    868  CD2 TYR A 206      33.446  -1.308  -2.624  1.00 20.00           C  
ATOM    869  CE1 TYR A 206      35.028  -0.161  -4.590  1.00 20.00           C  
ATOM    870  CE2 TYR A 206      33.086  -1.436  -3.959  1.00 20.00           C  
ATOM    871  CZ  TYR A 206      33.880  -0.864  -4.944  1.00 20.00           C  
ATOM    872  OH  TYR A 206      33.525  -1.008  -6.279  1.00 20.00           O  
ATOM    873  N   LEU A 207      37.506   1.735  -1.389  1.00 20.00           N1+
ATOM    874  CA  LEU A 207      37.060   2.669  -2.382  1.00 20.00           C  
ATOM    875  C   LEU A 207      37.191   2.415  -4.082  1.00 20.00           C  
ATOM    876  O   LEU A 207      37.408   3.058  -3.056  1.00 20.00           O  
ATOM    877  CB  LEU A 207      35.562   0.568  -4.424  1.00 20.00           C  
ATOM    878  CG  LEU A 207      35.259  -0.943  -4.311  1.00 20.00           C  
ATOM    879  CD1 LEU A 207      33.803  -1.195  -4.738  1.00 20.00           C  
ATOM    880  CD2 LEU A 207      36.201  -1.761  -5.216  1.00 20.00           C  
ATOM    881  N   ASP A 208      37.793   1.351  -4.647  1.00 20.00           N1+
ATOM    882  CA  ASP A 208      37.943   1.071  -6.154  1.00 20.00           C  
ATOM    883  C   ASP A 208      37.894   2.162  -7.409  1.00 20.00           C  
ATOM    884  O   ASP A 208      38.110   2.805  -6.383  1.00 20.00           O  
ATOM    885  CB  ASP A 208      36.213   0.236  -7.668  1.00 20.00           C  
ATOM    886  CG  ASP A 208      35.772   0.626  -9.077  1.00 20.00           C  
ATOM    887  OD1 ASP A 208      34.678   0.222  -9.504  1.00 20.00           O  
ATOM    888  OD2 ASP A 208      36.543   1.462  -9.879  1.00 20.00           O  
ATOM    889  N   ASP A 209      37.706   1.692  -8.681  1.00 20.00           N1+
ATOM    890  CA  ASP A 209      37.643   2.542  -9.914  1.00 20.00           C  
ATOM    891  C   ASP A 209      37.681   1.612 -11.094  1.00 20.00           C  
ATOM    892  O   ASP A 209      37.897   2.255 -10.068  1.00 20.00           O  
ATOM    893  CB  ASP A 209      36.000  -0.314 -11.353  1.00 20.00           C  
ATOM    894  CG  ASP A 209      35.559   0.076 -12.762  1.00 20.00           C  
ATOM    895  OD1 ASP A 209      34.465  -0.328 -13.189  1.00 20.00           O  
ATOM    896  OD2 ASP A 209      36.330   0.912 -13.564  1.00 20.00           O  
ATOM    897  N   ARG A 210      36.496   1.078 -11.356  1.00 20.00           N1+
ATOM    898  CA  ARG A 210      35.990   0.137 -12.278  1.00 20.00           C  
ATOM    899  C   ARG A 210      36.491   0.199 -13.637  1.00 20.00           C  
ATOM    900  O   ARG A 210      36.708   0.842 -12.611  1.00 20.00           O  
ATOM    901  CB  ARG A 210      34.846  -1.670 -13.988  1.00 20.00           C  
ATOM    902  CG  ARG A 210      34.666  -1.297 -15.476  1.00 20.00           C  
ATOM    903  CD  ARG A 210      33.219  -1.594 -15.908  1.00 20.00           C  
ATOM    904  NE  ARG A 210      33.063  -1.332 -17.329  1.00 20.00           N  
ATOM    905  CZ  ARG A 210      31.926  -1.458 -17.916  1.00 20.00           C  
ATOM    906  NH1 ARG A 210      30.748  -1.852 -17.207  1.00 20.00           N  
ATOM    907  NH2 ARG A 210      31.824  -1.202 -19.309  1.00 20.00           N  
ATOM    908  N   ASN A 211      36.706  -0.971 -14.219  1.00 20.00           N1+
ATOM    909  CA  ASN A 211      37.057  -1.024 -15.537  1.00 20.00           C  
ATOM    910  C   ASN A 211      36.080  -1.735 -16.370  1.00 20.00           C  
ATOM    911  O   ASN A 211      36.296  -1.092 -15.344  1.00 20.00           O  
ATOM    912  CB  ASN A 211      34.429  -3.593 -16.690  1.00 20.00           C  
ATOM    913  CG  ASN A 211      34.133  -5.078 -16.670  1.00 20.00           C  
ATOM    914  OD1 ASN A 211      33.095  -5.491 -16.139  1.00 20.00           O  
ATOM    915  ND2 ASN A 211      34.997  -5.989 -17.293  1.00 20.00           N  
ATOM    916  N   THR A 212      35.047  -2.413 -15.930  1.00 20.00           N1+
ATOM    917  CA  THR A 212      34.208  -2.984 -16.968  1.00 20.00           C  
ATOM    918  C   THR A 212      33.221  -1.932 -17.445  1.00 20.00           C  
ATOM    919  O   THR A 212      33.438  -1.290 -16.419  1.00 20.00           O  
ATOM    920  CB  THR A 212      31.619  -3.846 -17.745  1.00 20.00           C  
ATOM    921  OG1 THR A 212      31.442  -5.258 -17.584  1.00 20.00           O  
ATOM    922  CG2 THR A 212      31.405  -3.459 -19.219  1.00 20.00           C  
ATOM    923  N   PHE A 213      32.636  -1.118 -16.560  1.00 20.00           N1+
ATOM    924  CA  PHE A 213      31.702  -0.167 -17.007  1.00 20.00           C  
ATOM    925  C   PHE A 213      32.156   1.187 -16.626  1.00 20.00           C  
ATOM    926  O   PHE A 213      32.372   1.830 -15.600  1.00 20.00           O  
ATOM    927  CB  PHE A 213      30.519  -0.722 -16.976  1.00 20.00           C  
ATOM    928  CG  PHE A 213      30.272  -0.457 -18.460  1.00 20.00           C  
ATOM    929  CD1 PHE A 213      28.965  -0.385 -18.927  1.00 20.00           C  
ATOM    930  CD2 PHE A 213      31.327  -0.305 -19.357  1.00 20.00           C  
ATOM    931  CE1 PHE A 213      28.713  -0.156 -20.275  1.00 20.00           C  
ATOM    932  CE2 PHE A 213      31.078  -0.076 -20.706  1.00 20.00           C  
ATOM    933  CZ  PHE A 213      29.769  -0.001 -21.166  1.00 20.00           C  
ATOM    934  N   ARG A 214      33.465   1.269 -16.352  1.00 20.00           N1+
ATOM    935  CA  ARG A 214      34.278   2.431 -16.035  1.00 20.00           C  
ATOM    936  C   ARG A 214      33.693   3.480 -15.085  1.00 20.00           C  
ATOM    937  O   ARG A 214      33.910   4.123 -14.059  1.00 20.00           O  
ATOM    938  CB  ARG A 214      32.048   1.611 -15.436  1.00 20.00           C  
ATOM    939  CG  ARG A 214      31.868   1.984 -16.924  1.00 20.00           C  
ATOM    940  CD  ARG A 214      30.421   1.687 -17.356  1.00 20.00           C  
ATOM    941  NE  ARG A 214      30.265   1.949 -18.777  1.00 20.00           N  
ATOM    942  CZ  ARG A 214      29.128   1.823 -19.364  1.00 20.00           C  
ATOM    943  NH1 ARG A 214      27.950   1.429 -18.655  1.00 20.00           N  
ATOM    944  NH2 ARG A 214      29.026   2.079 -20.757  1.00 20.00           N  
ATOM    945  N   HIS A 215      32.449   3.355 -14.577  1.00 20.00           N1+
ATOM    946  CA  HIS A 215      31.575   4.424 -13.874  1.00 20.00           C  
ATOM    947  C   HIS A 215      32.082   5.646 -10.376  1.00 20.00           C  
ATOM    948  O   HIS A 215      32.298   6.289  -9.350  1.00 20.00           O  
ATOM    949  CB  HIS A 215      30.507   3.941 -10.944  1.00 20.00           C  
ATOM    950  CG  HIS A 215      30.076   2.523 -11.194  1.00 20.00           C  
ATOM    951  ND1 HIS A 215      29.022   2.202 -11.935  1.00 20.00           N  
ATOM    952  CD2 HIS A 215      30.695   1.370 -10.739  1.00 20.00           C  
ATOM    953  CE1 HIS A 215      28.948   0.875 -11.963  1.00 20.00           C  
ATOM    954  NE2 HIS A 215      29.954   0.389 -11.243  1.00 20.00           N  
ATOM    955  N   SER A 216      31.109   5.991  -9.518  1.00 20.00           N1+
ATOM    956  CA  SER A 216      31.455   6.502  -8.190  1.00 20.00           C  
ATOM    957  C   SER A 216      31.145   5.708  -6.868  1.00 20.00           C  
ATOM    958  O   SER A 216      31.361   6.351  -5.842  1.00 20.00           O  
ATOM    959  CB  SER A 216      29.537   3.776  -7.184  1.00 20.00           C  
ATOM    960  OG  SER A 216      28.597   4.437  -6.351  1.00 20.00           O  
ATOM    961  N   VAL A 217      31.786   4.580  -6.365  1.00 20.00           N1+
ATOM    962  CA  VAL A 217      31.474   4.027  -4.952  1.00 20.00           C  
ATOM    963  C   VAL A 217      32.683   3.784  -3.830  1.00 20.00           C  
ATOM    964  O   VAL A 217      32.900   4.427  -2.804  1.00 20.00           O  
ATOM    965  CB  VAL A 217      31.032   1.958  -4.185  1.00 20.00           C  
ATOM    966  CG1 VAL A 217      30.812   2.383  -5.652  1.00 20.00           C  
ATOM    967  CG2 VAL A 217      30.737   0.456  -4.079  1.00 20.00           C  
ATOM    968  N   VAL A 218      32.385   3.405  -2.508  1.00 20.00           N1+
ATOM    969  CA  VAL A 218      33.374   3.305  -1.279  1.00 20.00           C  
ATOM    970  C   VAL A 218      33.018   2.274  -0.053  1.00 20.00           C  
ATOM    971  O   VAL A 218      33.235   2.917   0.973  1.00 20.00           O  
ATOM    972  CB  VAL A 218      31.367   0.448  -0.408  1.00 20.00           C  
ATOM    973  CG1 VAL A 218      31.147   0.873  -1.875  1.00 20.00           C  
ATOM    974  CG2 VAL A 218      31.072  -1.054  -0.302  1.00 20.00           C  
ATOM    975  N   VAL A 219      33.147   0.789   0.214  1.00 20.00           N1+
ATOM    976  CA  VAL A 219      32.304  -0.491   1.265  1.00 20.00           C  
ATOM    977  C   VAL A 219      31.601  -0.576   2.927  1.00 20.00           C  
ATOM    978  O   VAL A 219      31.818   0.067   3.953  1.00 20.00           O  
ATOM    979  CB  VAL A 219      29.950  -2.402   2.572  1.00 20.00           C  
ATOM    980  CG1 VAL A 219      29.730  -1.977   1.105  1.00 20.00           C  
ATOM    981  CG2 VAL A 219      29.655  -3.904   2.678  1.00 20.00           C  
ATOM    982  N   PRO A 220      31.774   0.373   3.880  1.00 20.00           N1+
ATOM    983  CA  PRO A 220      31.180   0.463   5.199  1.00 20.00           C  
ATOM    984  C   PRO A 220      31.446  -0.736   6.017  1.00 20.00           C  
ATOM    985  O   PRO A 220      31.663  -0.093   7.043  1.00 20.00           O  
ATOM    986  CB  PRO A 220      29.805  -2.661   5.825  1.00 20.00           C  
ATOM    987  CG  PRO A 220      29.120  -2.193   7.091  1.00 20.00           C  
ATOM    988  CD  PRO A 220      30.062  -2.866   8.135  1.00 20.00           C  
ATOM    989  N   TYR A 221      32.402  -0.962   7.085  1.00 20.00           N1+
ATOM    990  CA  TYR A 221      32.158  -2.041   7.971  1.00 20.00           C  
ATOM    991  C   TYR A 221      30.950  -1.715   8.658  1.00 20.00           C  
ATOM    992  O   TYR A 221      31.167  -1.072   9.684  1.00 20.00           O  
ATOM    993  CB  TYR A 221      29.338  -3.780   8.355  1.00 20.00           C  
ATOM    994  CG  TYR A 221      28.985  -3.808   6.884  1.00 20.00           C  
ATOM    995  CD1 TYR A 221      29.778  -3.233   5.897  1.00 20.00           C  
ATOM    996  CD2 TYR A 221      27.833  -4.499   6.524  1.00 20.00           C  
ATOM    997  CE1 TYR A 221      29.415  -3.352   4.558  1.00 20.00           C  
ATOM    998  CE2 TYR A 221      27.473  -4.627   5.189  1.00 20.00           C  
ATOM    999  CZ  TYR A 221      28.267  -4.055   4.204  1.00 20.00           C  
ATOM   1000  OH  TYR A 221      27.912  -4.199   2.869  1.00 20.00           O  
ATOM   1001  N   GLU A 222      30.118  -2.634   9.047  1.00 20.00           N1+
ATOM   1002  CA  GLU A 222      28.977  -2.197   9.725  1.00 20.00           C  
ATOM   1003  C   GLU A 222      29.284  -2.135  11.107  1.00 20.00           C  
ATOM   1004  O   GLU A 222      29.501  -1.492  12.133  1.00 20.00           O  
ATOM   1005  CB  GLU A 222      27.724  -4.088  10.631  1.00 20.00           C  
ATOM   1006  CG  GLU A 222      26.541  -3.461  11.378  1.00 20.00           C  
ATOM   1007  CD  GLU A 222      25.278  -4.010  10.782  1.00 20.00           C  
ATOM   1008  OE1 GLU A 222      24.183  -3.788  11.310  1.00 20.00           O  
ATOM   1009  OE2 GLU A 222      25.342  -4.793   9.636  1.00 20.00           O  
ATOM   1010  N   PRO A 223      28.993  -1.048  11.761  1.00 20.00           N1+
ATOM   1011  CA  PRO A 223      29.106  -1.105  13.124  1.00 20.00           C  
ATOM   1012  C   PRO A 223      27.776  -1.261  13.557  1.00 20.00           C  
ATOM   1013  O   PRO A 223      27.993  -0.618  14.583  1.00 20.00           O  
ATOM   1014  CB  PRO A 223      26.135  -3.186  13.365  1.00 20.00           C  
ATOM   1015  CG  PRO A 223      25.450  -2.718  14.631  1.00 20.00           C  
ATOM   1016  CD  PRO A 223      26.392  -3.391  15.675  1.00 20.00           C  
ATOM   1017  N   PRO A 224      27.480  -2.168  14.590  1.00 20.00           N1+
ATOM   1018  CA  PRO A 224      26.297  -2.081  15.321  1.00 20.00           C  
ATOM   1019  C   PRO A 224      26.214  -0.671  15.725  1.00 20.00           C  
ATOM   1020  O   PRO A 224      26.431  -0.028  16.751  1.00 20.00           O  
ATOM   1021  CB  PRO A 224      24.573  -2.596  15.533  1.00 20.00           C  
ATOM   1022  CG  PRO A 224      23.888  -2.128  16.799  1.00 20.00           C  
ATOM   1023  CD  PRO A 224      24.830  -2.801  17.843  1.00 20.00           C  
ATOM   1024  N   GLU A 225      24.992  -0.032  15.874  1.00 20.00           N1+
ATOM   1025  CA  GLU A 225      24.886   1.274  16.324  1.00 20.00           C  
ATOM   1026  C   GLU A 225      25.718   1.546  17.533  1.00 20.00           C  
ATOM   1027  O   GLU A 225      25.935   2.189  18.559  1.00 20.00           O  
ATOM   1028  CB  GLU A 225      24.158  -0.407  17.057  1.00 20.00           C  
ATOM   1029  CG  GLU A 225      22.975   0.220  17.804  1.00 20.00           C  
ATOM   1030  CD  GLU A 225      21.712  -0.329  17.208  1.00 20.00           C  
ATOM   1031  OE1 GLU A 225      20.617  -0.107  17.736  1.00 20.00           O  
ATOM   1032  OE2 GLU A 225      21.776  -1.112  16.062  1.00 20.00           O  
ATOM   1033  N   VAL A 226      25.533   2.646  18.194  1.00 20.00           N1+
ATOM   1034  CA  VAL A 226      26.332   2.708  19.394  1.00 20.00           C  
ATOM   1035  C   VAL A 226      25.502   2.229  20.499  1.00 20.00           C  
ATOM   1036  O   VAL A 226      25.719   2.872  21.525  1.00 20.00           O  
ATOM   1037  CB  VAL A 226      23.851   0.403  20.144  1.00 20.00           C  
ATOM   1038  CG1 VAL A 226      23.631   0.828  18.677  1.00 20.00           C  
ATOM   1039  CG2 VAL A 226      23.556  -1.099  20.250  1.00 20.00           C  
ATOM   1040  N   GLY A 227      25.798   2.533  21.751  1.00 20.00           N1+
ATOM   1041  CA  GLY A 227      24.923   2.089  22.801  1.00 20.00           C  
ATOM   1042  C   GLY A 227      23.932   3.226  23.084  1.00 20.00           C  
ATOM   1043  O   GLY A 227      24.148   3.869  24.110  1.00 20.00           O  
ATOM   1044  N   SER A 228      22.634   3.040  22.864  1.00 20.00           N1+
ATOM   1045  CA  SER A 228      21.687   4.126  23.074  1.00 20.00           C  
ATOM   1046  C   SER A 228      21.822   5.089  21.962  1.00 20.00           C  
ATOM   1047  O   SER A 228      22.038   5.732  22.988  1.00 20.00           O  
ATOM   1048  CB  SER A 228      20.214   3.157  21.646  1.00 20.00           C  
ATOM   1049  OG  SER A 228      19.274   3.818  22.479  1.00 20.00           O  
ATOM   1050  N   ASP A 229      21.166   4.749  20.837  1.00 20.00           N1+
ATOM   1051  CA  ASP A 229      21.153   5.429  19.568  1.00 20.00           C  
ATOM   1052  C   ASP A 229      20.685   4.402  18.583  1.00 20.00           C  
ATOM   1053  O   ASP A 229      20.901   5.045  19.609  1.00 20.00           O  
ATOM   1054  CB  ASP A 229      19.004   2.476  18.324  1.00 20.00           C  
ATOM   1055  CG  ASP A 229      18.563   2.866  16.915  1.00 20.00           C  
ATOM   1056  OD1 ASP A 229      17.469   2.462  16.488  1.00 20.00           O  
ATOM   1057  OD2 ASP A 229      19.334   3.702  16.113  1.00 20.00           O  
ATOM   1058  N   CYS A 230      19.654   4.684  17.797  1.00 20.00           N1+
ATOM   1059  CA  CYS A 230      19.016   3.725  16.957  1.00 20.00           C  
ATOM   1060  C   CYS A 230      19.540   3.765  15.422  1.00 20.00           C  
ATOM   1061  O   CYS A 230      19.756   4.408  16.448  1.00 20.00           O  
ATOM   1062  CB  CYS A 230      17.943   1.879  15.038  1.00 20.00           C  
ATOM   1063  SG  CYS A 230      17.763   2.454  13.327  1.00 20.00           S  
ATOM   1064  N   THR A 231      20.716   4.343  15.131  1.00 20.00           N1+
ATOM   1065  CA  THR A 231      21.150   4.413  13.781  1.00 20.00           C  
ATOM   1066  C   THR A 231      22.605   4.329  13.742  1.00 20.00           C  
ATOM   1067  O   THR A 231      22.822   4.971  14.768  1.00 20.00           O  
ATOM   1068  CB  THR A 231      21.003   2.415  13.442  1.00 20.00           C  
ATOM   1069  OG1 THR A 231      20.826   1.003  13.603  1.00 20.00           O  
ATOM   1070  CG2 THR A 231      20.789   2.802  11.968  1.00 20.00           C  
ATOM   1071  N   THR A 232      23.209   4.688  12.608  1.00 20.00           N1+
ATOM   1072  CA  THR A 232      24.606   4.587  12.374  1.00 20.00           C  
ATOM   1073  C   THR A 232      24.954   5.687  11.358  1.00 20.00           C  
ATOM   1074  O   THR A 232      25.171   6.329  12.384  1.00 20.00           O  
ATOM   1075  CB  THR A 232      23.352   3.773  11.058  1.00 20.00           C  
ATOM   1076  OG1 THR A 232      23.175   2.361  11.219  1.00 20.00           O  
ATOM   1077  CG2 THR A 232      23.138   4.160   9.584  1.00 20.00           C  
ATOM   1078  N   ILE A 233      24.829   6.979  11.692  1.00 20.00           N1+
ATOM   1079  CA  ILE A 233      25.066   8.017  10.708  1.00 20.00           C  
ATOM   1080  C   ILE A 233      26.427   7.922  10.151  1.00 20.00           C  
ATOM   1081  O   ILE A 233      26.643   8.565  11.177  1.00 20.00           O  
ATOM   1082  CB  ILE A 233      24.821   6.022   9.771  1.00 20.00           C  
ATOM   1083  CG1 ILE A 233      24.619   4.497   9.888  1.00 20.00           C  
ATOM   1084  CG2 ILE A 233      24.663   6.444   8.297  1.00 20.00           C  
ATOM   1085  CD1 ILE A 233      23.208   4.115   9.403  1.00 20.00           C  
ATOM   1086  N   HIS A 234      26.641   8.354   8.920  1.00 20.00           N1+
ATOM   1087  CA  HIS A 234      27.921   8.270   8.354  1.00 20.00           C  
ATOM   1088  C   HIS A 234      28.097   9.472   7.510  1.00 20.00           C  
ATOM   1089  O   HIS A 234      28.313  10.115   8.536  1.00 20.00           O  
ATOM   1090  CB  HIS A 234      26.522   7.767   6.942  1.00 20.00           C  
ATOM   1091  CG  HIS A 234      26.091   6.349   6.692  1.00 20.00           C  
ATOM   1092  ND1 HIS A 234      25.037   6.028   5.951  1.00 20.00           N  
ATOM   1093  CD2 HIS A 234      26.710   5.196   7.147  1.00 20.00           C  
ATOM   1094  CE1 HIS A 234      24.963   4.701   5.923  1.00 20.00           C  
ATOM   1095  NE2 HIS A 234      25.969   4.215   6.643  1.00 20.00           N  
ATOM   1096  N   TYR A 235      29.060  10.343   7.798  1.00 20.00           N1+
ATOM   1097  CA  TYR A 235      29.277  11.555   7.038  1.00 20.00           C  
ATOM   1098  C   TYR A 235      29.794  11.257   5.628  1.00 20.00           C  
ATOM   1099  O   TYR A 235      30.011  11.900   6.654  1.00 20.00           O  
ATOM   1100  CB  TYR A 235      28.182   9.192   5.325  1.00 20.00           C  
ATOM   1101  CG  TYR A 235      27.829   9.164   3.854  1.00 20.00           C  
ATOM   1102  CD1 TYR A 235      28.622   9.739   2.867  1.00 20.00           C  
ATOM   1103  CD2 TYR A 235      26.677   8.473   3.494  1.00 20.00           C  
ATOM   1104  CE1 TYR A 235      28.259   9.620   1.528  1.00 20.00           C  
ATOM   1105  CE2 TYR A 235      26.317   8.345   2.159  1.00 20.00           C  
ATOM   1106  CZ  TYR A 235      27.111   8.917   1.174  1.00 20.00           C  
ATOM   1107  OH  TYR A 235      26.756   8.773  -0.161  1.00 20.00           O  
ATOM   1108  N   ASN A 236      29.261  11.911   4.595  1.00 20.00           N1+
ATOM   1109  CA  ASN A 236      29.788  11.729   3.258  1.00 20.00           C  
ATOM   1110  C   ASN A 236      30.198  13.073   2.873  1.00 20.00           C  
ATOM   1111  O   ASN A 236      30.414  13.716   3.899  1.00 20.00           O  
ATOM   1112  CB  ASN A 236      28.547  11.215   2.553  1.00 20.00           C  
ATOM   1113  CG  ASN A 236      28.251   9.730   2.573  1.00 20.00           C  
ATOM   1114  OD1 ASN A 236      27.213   9.317   3.104  1.00 20.00           O  
ATOM   1115  ND2 ASN A 236      29.115   8.819   1.950  1.00 20.00           N  
ATOM   1116  N   TYR A 237      31.367  13.254   2.298  1.00 20.00           N1+
ATOM   1117  CA  TYR A 237      31.746  14.555   1.960  1.00 20.00           C  
ATOM   1118  C   TYR A 237      31.179  14.814   0.606  1.00 20.00           C  
ATOM   1119  O   TYR A 237      31.396  15.457   1.632  1.00 20.00           O  
ATOM   1120  CB  TYR A 237      29.567  12.749   0.303  1.00 20.00           C  
ATOM   1121  CG  TYR A 237      29.214  12.721  -1.168  1.00 20.00           C  
ATOM   1122  CD1 TYR A 237      30.007  13.296  -2.155  1.00 20.00           C  
ATOM   1123  CD2 TYR A 237      28.062  12.030  -1.528  1.00 20.00           C  
ATOM   1124  CE1 TYR A 237      29.644  13.177  -3.494  1.00 20.00           C  
ATOM   1125  CE2 TYR A 237      27.702  11.902  -2.863  1.00 20.00           C  
ATOM   1126  CZ  TYR A 237      28.496  12.474  -3.848  1.00 20.00           C  
ATOM   1127  OH  TYR A 237      28.141  12.330  -5.183  1.00 20.00           O  
ATOM   1128  N   MET A 238      30.691  15.978   0.221  1.00 20.00           N1+
ATOM   1129  CA  MET A 238      30.349  16.116  -1.185  1.00 20.00           C  
ATOM   1130  C   MET A 238      31.314  17.119  -1.691  1.00 20.00           C  
ATOM   1131  O   MET A 238      31.530  17.762  -0.665  1.00 20.00           O  
ATOM   1132  CB  MET A 238      29.712  15.319  -2.105  1.00 20.00           C  
ATOM   1133  CG  MET A 238      29.631  13.972  -2.825  1.00 20.00           C  
ATOM   1134  SD  MET A 238      27.931  13.736  -3.393  1.00 20.00           S  
ATOM   1135  CE  MET A 238      27.790  12.147  -4.246  1.00 20.00           C  
ATOM   1136  N   CYS A 239      32.183  16.794  -2.659  1.00 20.00           N1+
ATOM   1137  CA  CYS A 239      33.154  17.782  -3.105  1.00 20.00           C  
ATOM   1138  C   CYS A 239      32.759  18.496  -4.403  1.00 20.00           C  
ATOM   1139  O   CYS A 239      32.975  19.139  -3.377  1.00 20.00           O  
ATOM   1140  CB  CYS A 239      31.162  16.610  -4.787  1.00 20.00           C  
ATOM   1141  SG  CYS A 239      30.982  17.185  -6.498  1.00 20.00           S  
ATOM   1142  N   ASN A 240      31.480  18.809  -4.686  1.00 20.00           N1+
ATOM   1143  CA  ASN A 240      31.099  19.572  -5.859  1.00 20.00           C  
ATOM   1144  C   ASN A 240      29.740  20.061  -5.638  1.00 20.00           C  
ATOM   1145  O   ASN A 240      29.956  20.704  -4.612  1.00 20.00           O  
ATOM   1146  CB  ASN A 240      28.089  18.203  -5.958  1.00 20.00           C  
ATOM   1147  CG  ASN A 240      27.793  16.718  -5.938  1.00 20.00           C  
ATOM   1148  OD1 ASN A 240      26.755  16.305  -5.407  1.00 20.00           O  
ATOM   1149  ND2 ASN A 240      28.657  15.807  -6.561  1.00 20.00           N  
ATOM   1150  N   SER A 241      29.050  20.523  -6.673  1.00 20.00           N1+
ATOM   1151  CA  SER A 241      27.737  20.985  -6.524  1.00 20.00           C  
ATOM   1152  C   SER A 241      27.091  20.570  -7.845  1.00 20.00           C  
ATOM   1153  O   SER A 241      27.307  21.213  -6.819  1.00 20.00           O  
ATOM   1154  CB  SER A 241      25.483  18.638  -8.161  1.00 20.00           C  
ATOM   1155  OG  SER A 241      24.543  19.299  -7.328  1.00 20.00           O  
ATOM   1156  N   SER A 242      25.885  20.012  -7.913  1.00 20.00           N1+
ATOM   1157  CA  SER A 242      25.270  19.568  -9.189  1.00 20.00           C  
ATOM   1158  C   SER A 242      25.568  20.194 -10.596  1.00 20.00           C  
ATOM   1159  O   SER A 242      25.784  20.837  -9.570  1.00 20.00           O  
ATOM   1160  CB  SER A 242      23.960  18.262 -10.912  1.00 20.00           C  
ATOM   1161  OG  SER A 242      23.020  18.923 -10.079  1.00 20.00           O  
ATOM   1162  N   CYS A 243      26.273  21.311 -10.819  1.00 20.00           N1+
ATOM   1163  CA  CYS A 243      26.560  21.556 -12.226  1.00 20.00           C  
ATOM   1164  C   CYS A 243      27.982  21.933 -12.219  1.00 20.00           C  
ATOM   1165  O   CYS A 243      28.198  22.576 -11.193  1.00 20.00           O  
ATOM   1166  CB  CYS A 243      26.385  20.047 -12.603  1.00 20.00           C  
ATOM   1167  SG  CYS A 243      26.205  20.622 -14.314  1.00 20.00           S  
ATOM   1168  N   CYS A 244      28.863  21.060 -12.623  1.00 20.00           N1+
ATOM   1169  CA  CYS A 244      30.204  21.401 -12.588  1.00 20.00           C  
ATOM   1170  C   CYS A 244      30.806  20.947 -13.775  1.00 20.00           C  
ATOM   1171  O   CYS A 244      31.022  21.590 -12.749  1.00 20.00           O  
ATOM   1172  CB  CYS A 244      29.209  19.061 -14.159  1.00 20.00           C  
ATOM   1173  SG  CYS A 244      29.029  19.636 -15.870  1.00 20.00           S  
ATOM   1174  N   VAL A 245      32.115  20.863 -13.729  1.00 20.00           N1+
ATOM   1175  CA  VAL A 245      33.008  20.383 -14.693  1.00 20.00           C  
ATOM   1176  C   VAL A 245      34.320  20.928 -14.366  1.00 20.00           C  
ATOM   1177  O   VAL A 245      34.537  21.571 -13.340  1.00 20.00           O  
ATOM   1178  CB  VAL A 245      32.669  19.102 -14.721  1.00 20.00           C  
ATOM   1179  CG1 VAL A 245      32.449  19.527 -16.188  1.00 20.00           C  
ATOM   1180  CG2 VAL A 245      32.374  17.600 -14.615  1.00 20.00           C  
ATOM   1181  N   GLY A 246      34.644  22.243 -14.171  1.00 20.00           N1+
ATOM   1182  CA  GLY A 246      33.982  23.607 -14.303  1.00 20.00           C  
ATOM   1183  C   GLY A 246      32.518  23.835 -14.914  1.00 20.00           C  
ATOM   1184  O   GLY A 246      32.734  24.478 -13.888  1.00 20.00           O  
ATOM   1185  N   GLY A 247      31.371  23.913 -14.196  1.00 20.00           N1+
ATOM   1186  CA  GLY A 247      30.029  24.264 -14.819  1.00 20.00           C  
ATOM   1187  C   GLY A 247      29.655  23.623 -16.149  1.00 20.00           C  
ATOM   1188  O   GLY A 247      29.871  24.266 -15.123  1.00 20.00           O  
ATOM   1189  N   MET A 248      29.784  22.312 -16.375  1.00 20.00           N1+
ATOM   1190  CA  MET A 248      29.486  21.730 -17.706  1.00 20.00           C  
ATOM   1191  C   MET A 248      29.307  20.241 -17.527  1.00 20.00           C  
ATOM   1192  O   MET A 248      29.523  20.884 -16.501  1.00 20.00           O  
ATOM   1193  CB  MET A 248      27.705  18.441 -17.941  1.00 20.00           C  
ATOM   1194  CG  MET A 248      27.624  17.094 -18.661  1.00 20.00           C  
ATOM   1195  SD  MET A 248      25.924  16.858 -19.229  1.00 20.00           S  
ATOM   1196  CE  MET A 248      25.783  15.269 -20.082  1.00 20.00           C  
ATOM   1197  N   ASN A 249      30.104  19.346 -18.121  1.00 20.00           N1+
ATOM   1198  CA  ASN A 249      29.775  17.987 -17.907  1.00 20.00           C  
ATOM   1199  C   ASN A 249      29.938  17.480 -16.518  1.00 20.00           C  
ATOM   1200  O   ASN A 249      30.154  18.123 -15.492  1.00 20.00           O  
ATOM   1201  CB  ASN A 249      28.287  15.622 -16.838  1.00 20.00           C  
ATOM   1202  CG  ASN A 249      27.991  14.137 -16.818  1.00 20.00           C  
ATOM   1203  OD1 ASN A 249      26.953  13.724 -16.287  1.00 20.00           O  
ATOM   1204  ND2 ASN A 249      28.855  13.226 -17.441  1.00 20.00           N  
ATOM   1205  N   ARG A 250      30.644  18.124 -15.606  1.00 20.00           N1+
ATOM   1206  CA  ARG A 250      30.741  17.726 -14.194  1.00 20.00           C  
ATOM   1207  C   ARG A 250      31.477  16.538 -13.902  1.00 20.00           C  
ATOM   1208  O   ARG A 250      31.694  17.181 -12.876  1.00 20.00           O  
ATOM   1209  CB  ARG A 250      29.832  14.669 -14.253  1.00 20.00           C  
ATOM   1210  CG  ARG A 250      29.652  15.042 -15.741  1.00 20.00           C  
ATOM   1211  CD  ARG A 250      28.205  14.745 -16.173  1.00 20.00           C  
ATOM   1212  NE  ARG A 250      28.049  15.007 -17.594  1.00 20.00           N  
ATOM   1213  CZ  ARG A 250      26.912  14.881 -18.181  1.00 20.00           C  
ATOM   1214  NH1 ARG A 250      25.734  14.487 -17.472  1.00 20.00           N  
ATOM   1215  NH2 ARG A 250      26.810  15.137 -19.574  1.00 20.00           N  
ATOM   1216  N   ARG A 251      32.531  16.092 -14.572  1.00 20.00           N1+
ATOM   1217  CA  ARG A 251      33.107  14.819 -14.144  1.00 20.00           C  
ATOM   1218  C   ARG A 251      32.004  13.728 -14.197  1.00 20.00           C  
ATOM   1219  O   ARG A 251      32.221  14.371 -13.171  1.00 20.00           O  
ATOM   1220  CB  ARG A 251      30.359  11.859 -14.548  1.00 20.00           C  
ATOM   1221  CG  ARG A 251      30.179  12.232 -16.036  1.00 20.00           C  
ATOM   1222  CD  ARG A 251      28.732  11.935 -16.468  1.00 20.00           C  
ATOM   1223  NE  ARG A 251      28.576  12.197 -17.889  1.00 20.00           N  
ATOM   1224  CZ  ARG A 251      27.439  12.071 -18.476  1.00 20.00           C  
ATOM   1225  NH1 ARG A 251      26.261  11.677 -17.767  1.00 20.00           N  
ATOM   1226  NH2 ARG A 251      27.337  12.327 -19.869  1.00 20.00           N  
ATOM   1227  N   PRO A 252      30.914  13.875 -14.991  1.00 20.00           N1+
ATOM   1228  CA  PRO A 252      29.822  12.866 -15.047  1.00 20.00           C  
ATOM   1229  C   PRO A 252      30.076  11.999 -16.248  1.00 20.00           C  
ATOM   1230  O   PRO A 252      30.293  12.642 -15.222  1.00 20.00           O  
ATOM   1231  CB  PRO A 252      28.435  10.074 -16.440  1.00 20.00           C  
ATOM   1232  CG  PRO A 252      27.750  10.542 -15.174  1.00 20.00           C  
ATOM   1233  CD  PRO A 252      28.692   9.869 -14.130  1.00 20.00           C  
ATOM   1234  N   ILE A 253      30.600  10.674 -16.144  1.00 20.00           N1+
ATOM   1235  CA  ILE A 253      30.837   9.760 -17.289  1.00 20.00           C  
ATOM   1236  C   ILE A 253      29.766   9.800 -18.307  1.00 20.00           C  
ATOM   1237  O   ILE A 253      29.982  10.443 -17.281  1.00 20.00           O  
ATOM   1238  CB  ILE A 253      28.160   7.900 -18.687  1.00 20.00           C  
ATOM   1239  CG1 ILE A 253      27.958   6.375 -18.570  1.00 20.00           C  
ATOM   1240  CG2 ILE A 253      28.002   8.322 -20.161  1.00 20.00           C  
ATOM   1241  CD1 ILE A 253      26.547   5.993 -19.055  1.00 20.00           C  
ATOM   1242  N   LEU A 254      29.986  10.287 -19.551  1.00 20.00           N1+
ATOM   1243  CA  LEU A 254      28.799  10.360 -20.375  1.00 20.00           C  
ATOM   1244  C   LEU A 254      28.961   9.443 -21.492  1.00 20.00           C  
ATOM   1245  O   LEU A 254      29.178  10.086 -20.466  1.00 20.00           O  
ATOM   1246  CB  LEU A 254      27.332   7.596 -21.834  1.00 20.00           C  
ATOM   1247  CG  LEU A 254      27.029   6.085 -21.721  1.00 20.00           C  
ATOM   1248  CD1 LEU A 254      25.573   5.833 -22.148  1.00 20.00           C  
ATOM   1249  CD2 LEU A 254      27.971   5.267 -22.626  1.00 20.00           C  
ATOM   1250  N   ILE A 255      27.893   9.092 -22.193  1.00 20.00           N1+
ATOM   1251  CA  ILE A 255      27.991   8.223 -23.283  1.00 20.00           C  
ATOM   1252  C   ILE A 255      28.085   9.009 -24.547  1.00 20.00           C  
ATOM   1253  O   ILE A 255      28.301   9.652 -23.521  1.00 20.00           O  
ATOM   1254  CB  ILE A 255      26.479   7.109 -24.927  1.00 20.00           C  
ATOM   1255  CG1 ILE A 255      26.277   5.584 -24.810  1.00 20.00           C  
ATOM   1256  CG2 ILE A 255      26.321   7.531 -26.401  1.00 20.00           C  
ATOM   1257  CD1 ILE A 255      24.866   5.202 -25.295  1.00 20.00           C  
ATOM   1258  N   ILE A 256      28.826   8.507 -25.518  1.00 20.00           N1+
ATOM   1259  CA  ILE A 256      28.880   9.152 -26.801  1.00 20.00           C  
ATOM   1260  C   ILE A 256      28.447   8.097 -27.754  1.00 20.00           C  
ATOM   1261  O   ILE A 256      28.663   8.740 -26.728  1.00 20.00           O  
ATOM   1262  CB  ILE A 256      26.841   6.197 -28.134  1.00 20.00           C  
ATOM   1263  CG1 ILE A 256      26.639   4.672 -28.017  1.00 20.00           C  
ATOM   1264  CG2 ILE A 256      26.683   6.619 -29.608  1.00 20.00           C  
ATOM   1265  CD1 ILE A 256      25.228   4.290 -28.502  1.00 20.00           C  
ATOM   1266  N   ILE A 257      27.225   8.130 -28.276  1.00 20.00           N1+
ATOM   1267  CA  ILE A 257      26.851   7.104 -29.174  1.00 20.00           C  
ATOM   1268  C   ILE A 257      27.176   7.508 -30.583  1.00 20.00           C  
ATOM   1269  O   ILE A 257      27.392   8.151 -29.557  1.00 20.00           O  
ATOM   1270  CB  ILE A 257      25.570   5.608 -30.963  1.00 20.00           C  
ATOM   1271  CG1 ILE A 257      25.368   4.083 -30.846  1.00 20.00           C  
ATOM   1272  CG2 ILE A 257      25.412   6.030 -32.437  1.00 20.00           C  
ATOM   1273  CD1 ILE A 257      23.957   3.701 -31.331  1.00 20.00           C  
ATOM   1274  N   THR A 258      27.290   6.575 -31.514  1.00 20.00           N1+
ATOM   1275  CA  THR A 258      27.610   7.045 -32.809  1.00 20.00           C  
ATOM   1276  C   THR A 258      26.396   6.825 -33.619  1.00 20.00           C  
ATOM   1277  O   THR A 258      26.613   7.467 -32.593  1.00 20.00           O  
ATOM   1278  CB  THR A 258      24.794   4.911 -33.919  1.00 20.00           C  
ATOM   1279  OG1 THR A 258      24.617   3.499 -33.758  1.00 20.00           O  
ATOM   1280  CG2 THR A 258      24.580   5.298 -35.393  1.00 20.00           C  
ATOM   1281  N   LEU A 259      26.222   7.532 -34.724  1.00 20.00           N1+
ATOM   1282  CA  LEU A 259      25.060   7.341 -35.508  1.00 20.00           C  
ATOM   1283  C   LEU A 259      25.432   6.864 -36.834  1.00 20.00           C  
ATOM   1284  O   LEU A 259      25.649   7.507 -35.808  1.00 20.00           O  
ATOM   1285  CB  LEU A 259      23.803   5.017 -37.176  1.00 20.00           C  
ATOM   1286  CG  LEU A 259      23.500   3.506 -37.063  1.00 20.00           C  
ATOM   1287  CD1 LEU A 259      22.044   3.254 -37.490  1.00 20.00           C  
ATOM   1288  CD2 LEU A 259      24.442   2.688 -37.968  1.00 20.00           C  
ATOM   1289  N   GLU A 260      24.400   6.738 -37.674  1.00 20.00           N1+
ATOM   1290  CA  GLU A 260      24.404   6.248 -39.014  1.00 20.00           C  
ATOM   1291  C   GLU A 260      22.985   5.880 -39.292  1.00 20.00           C  
ATOM   1292  O   GLU A 260      23.202   6.523 -38.266  1.00 20.00           O  
ATOM   1293  CB  GLU A 260      21.425   3.927 -39.768  1.00 20.00           C  
ATOM   1294  CG  GLU A 260      20.242   4.554 -39.021  1.00 20.00           C  
ATOM   1295  CD  GLU A 260      18.979   4.005 -39.617  1.00 20.00           C  
ATOM   1296  OE1 GLU A 260      17.884   4.227 -39.089  1.00 20.00           O  
ATOM   1297  OE2 GLU A 260      19.043   3.222 -40.763  1.00 20.00           O  
ATOM   1298  N   MET A 261      22.122   6.811 -39.695  1.00 20.00           N1+
ATOM   1299  CA  MET A 261      20.775   6.508 -39.827  1.00 20.00           C  
ATOM   1300  C   MET A 261      20.204   6.902 -41.146  1.00 20.00           C  
ATOM   1301  O   MET A 261      20.420   7.545 -40.120  1.00 20.00           O  
ATOM   1302  CB  MET A 261      18.602   5.102 -41.560  1.00 20.00           C  
ATOM   1303  CG  MET A 261      18.521   3.755 -42.280  1.00 20.00           C  
ATOM   1304  SD  MET A 261      16.821   3.519 -42.848  1.00 20.00           S  
ATOM   1305  CE  MET A 261      16.680   1.930 -43.701  1.00 20.00           C  
ATOM   1306  N   ARG A 262      18.922   6.906 -41.425  1.00 20.00           N1+
ATOM   1307  CA  ARG A 262      18.596   7.222 -42.791  1.00 20.00           C  
ATOM   1308  C   ARG A 262      18.628   8.629 -43.148  1.00 20.00           C  
ATOM   1309  O   ARG A 262      18.845   9.272 -42.122  1.00 20.00           O  
ATOM   1310  CB  ARG A 262      16.983   6.760 -43.499  1.00 20.00           C  
ATOM   1311  CG  ARG A 262      16.803   7.133 -44.987  1.00 20.00           C  
ATOM   1312  CD  ARG A 262      15.356   6.836 -45.419  1.00 20.00           C  
ATOM   1313  NE  ARG A 262      15.200   7.098 -46.840  1.00 20.00           N  
ATOM   1314  CZ  ARG A 262      14.063   6.972 -47.427  1.00 20.00           C  
ATOM   1315  NH1 ARG A 262      12.885   6.578 -46.718  1.00 20.00           N  
ATOM   1316  NH2 ARG A 262      13.961   7.228 -48.820  1.00 20.00           N  
ATOM   1317  N   ASP A 263      18.050   8.973 -44.276  1.00 20.00           N1+
ATOM   1318  CA  ASP A 263      18.154  10.304 -44.677  1.00 20.00           C  
ATOM   1319  C   ASP A 263      17.272  11.096 -43.842  1.00 20.00           C  
ATOM   1320  O   ASP A 263      17.488  11.739 -42.816  1.00 20.00           O  
ATOM   1321  CB  ASP A 263      15.591   9.170 -44.101  1.00 20.00           C  
ATOM   1322  CG  ASP A 263      15.150   9.560 -45.510  1.00 20.00           C  
ATOM   1323  OD1 ASP A 263      14.056   9.156 -45.937  1.00 20.00           O  
ATOM   1324  OD2 ASP A 263      15.921  10.396 -46.312  1.00 20.00           O  
ATOM   1325  N   GLY A 264      16.292  10.434 -43.291  1.00 20.00           N1+
ATOM   1326  CA  GLY A 264      15.296  10.984 -42.466  1.00 20.00           C  
ATOM   1327  C   GLY A 264      15.603  10.596 -41.093  1.00 20.00           C  
ATOM   1328  O   GLY A 264      15.819  11.239 -40.067  1.00 20.00           O  
ATOM   1329  N   GLN A 265      16.695   9.876 -40.903  1.00 20.00           N1+
ATOM   1330  CA  GLN A 265      17.033   9.436 -39.625  1.00 20.00           C  
ATOM   1331  C   GLN A 265      16.671   8.008 -39.392  1.00 20.00           C  
ATOM   1332  O   GLN A 265      16.887   8.651 -38.366  1.00 20.00           O  
ATOM   1333  CB  GLN A 265      15.049   6.165 -39.732  1.00 20.00           C  
ATOM   1334  CG  GLN A 265      14.898   6.623 -41.189  1.00 20.00           C  
ATOM   1335  CD  GLN A 265      13.514   6.640 -41.725  1.00 20.00           C  
ATOM   1336  OE1 GLN A 265      13.175   7.328 -42.694  1.00 20.00           O  
ATOM   1337  NE2 GLN A 265      12.531   5.714 -40.959  1.00 20.00           N  
ATOM   1338  N   VAL A 266      16.632   7.104 -40.344  1.00 20.00           N1+
ATOM   1339  CA  VAL A 266      16.139   5.816 -39.941  1.00 20.00           C  
ATOM   1340  C   VAL A 266      17.187   4.986 -39.146  1.00 20.00           C  
ATOM   1341  O   VAL A 266      17.404   5.629 -38.120  1.00 20.00           O  
ATOM   1342  CB  VAL A 266      15.536   3.160 -39.501  1.00 20.00           C  
ATOM   1343  CG1 VAL A 266      15.316   3.585 -40.968  1.00 20.00           C  
ATOM   1344  CG2 VAL A 266      15.241   1.658 -39.395  1.00 20.00           C  
ATOM   1345  N   LEU A 267      17.000   4.827 -37.833  1.00 20.00           N1+
ATOM   1346  CA  LEU A 267      17.939   4.128 -37.017  1.00 20.00           C  
ATOM   1347  C   LEU A 267      18.185   2.771 -37.558  1.00 20.00           C  
ATOM   1348  O   LEU A 267      18.402   3.414 -36.532  1.00 20.00           O  
ATOM   1349  CB  LEU A 267      16.556   0.924 -37.900  1.00 20.00           C  
ATOM   1350  CG  LEU A 267      16.253  -0.587 -37.787  1.00 20.00           C  
ATOM   1351  CD1 LEU A 267      14.797  -0.839 -38.214  1.00 20.00           C  
ATOM   1352  CD2 LEU A 267      17.195  -1.405 -38.692  1.00 20.00           C  
ATOM   1353  N   GLY A 268      19.359   2.497 -38.117  1.00 20.00           N1+
ATOM   1354  CA  GLY A 268      19.622   1.170 -38.548  1.00 20.00           C  
ATOM   1355  C   GLY A 268      20.689   0.595 -37.665  1.00 20.00           C  
ATOM   1356  O   GLY A 268      20.905   1.238 -36.639  1.00 20.00           O  
ATOM   1357  N   ARG A 269      21.445   1.391 -36.886  1.00 20.00           N1+
ATOM   1358  CA  ARG A 269      22.494   0.832 -36.069  1.00 20.00           C  
ATOM   1359  C   ARG A 269      23.012   1.872 -35.080  1.00 20.00           C  
ATOM   1360  O   ARG A 269      23.229   2.515 -34.054  1.00 20.00           O  
ATOM   1361  CB  ARG A 269      21.367   0.003 -35.431  1.00 20.00           C  
ATOM   1362  CG  ARG A 269      21.187   0.376 -36.919  1.00 20.00           C  
ATOM   1363  CD  ARG A 269      19.740   0.079 -37.351  1.00 20.00           C  
ATOM   1364  NE  ARG A 269      19.584   0.341 -38.772  1.00 20.00           N  
ATOM   1365  CZ  ARG A 269      18.447   0.215 -39.359  1.00 20.00           C  
ATOM   1366  NH1 ARG A 269      17.269  -0.179 -38.650  1.00 20.00           N  
ATOM   1367  NH2 ARG A 269      18.345   0.471 -40.752  1.00 20.00           N  
ATOM   1368  N   ARG A 270      23.897   1.512 -34.133  1.00 20.00           N1+
ATOM   1369  CA  ARG A 270      24.331   2.432 -33.125  1.00 20.00           C  
ATOM   1370  C   ARG A 270      25.213   1.697 -32.185  1.00 20.00           C  
ATOM   1371  O   ARG A 270      25.430   2.340 -31.159  1.00 20.00           O  
ATOM   1372  CB  ARG A 270      23.568  -0.172 -32.536  1.00 20.00           C  
ATOM   1373  CG  ARG A 270      23.388   0.201 -34.024  1.00 20.00           C  
ATOM   1374  CD  ARG A 270      21.941  -0.096 -34.456  1.00 20.00           C  
ATOM   1375  NE  ARG A 270      21.785   0.166 -35.877  1.00 20.00           N  
ATOM   1376  CZ  ARG A 270      20.648   0.040 -36.464  1.00 20.00           C  
ATOM   1377  NH1 ARG A 270      19.470  -0.354 -35.755  1.00 20.00           N  
ATOM   1378  NH2 ARG A 270      20.546   0.296 -37.857  1.00 20.00           N  
ATOM   1379  N   SER A 271      26.002   2.396 -31.356  1.00 20.00           N1+
ATOM   1380  CA  SER A 271      26.889   1.804 -30.399  1.00 20.00           C  
ATOM   1381  C   SER A 271      27.032   2.826 -29.332  1.00 20.00           C  
ATOM   1382  O   SER A 271      27.248   3.469 -28.306  1.00 20.00           O  
ATOM   1383  CB  SER A 271      25.424   0.894 -29.648  1.00 20.00           C  
ATOM   1384  OG  SER A 271      24.484   1.555 -28.815  1.00 20.00           O  
ATOM   1385  N   PHE A 272      28.092   2.831 -28.537  1.00 20.00           N1+
ATOM   1386  CA  PHE A 272      28.213   3.763 -27.477  1.00 20.00           C  
ATOM   1387  C   PHE A 272      29.598   3.687 -26.963  1.00 20.00           C  
ATOM   1388  O   PHE A 272      29.814   4.330 -25.937  1.00 20.00           O  
ATOM   1389  CB  PHE A 272      27.961   1.778 -27.313  1.00 20.00           C  
ATOM   1390  CG  PHE A 272      27.714   2.043 -28.797  1.00 20.00           C  
ATOM   1391  CD1 PHE A 272      26.407   2.115 -29.264  1.00 20.00           C  
ATOM   1392  CD2 PHE A 272      28.769   2.195 -29.694  1.00 20.00           C  
ATOM   1393  CE1 PHE A 272      26.155   2.344 -30.612  1.00 20.00           C  
ATOM   1394  CE2 PHE A 272      28.520   2.424 -31.043  1.00 20.00           C  
ATOM   1395  CZ  PHE A 272      27.211   2.499 -31.503  1.00 20.00           C  
ATOM   1396  N   GLU A 273      29.850   4.033 -25.684  1.00 20.00           N1+
ATOM   1397  CA  GLU A 273      31.132   3.902 -24.972  1.00 20.00           C  
ATOM   1398  C   GLU A 273      31.164   4.867 -23.856  1.00 20.00           C  
ATOM   1399  O   GLU A 273      31.381   5.510 -22.830  1.00 20.00           O  
ATOM   1400  CB  GLU A 273      29.604   2.914 -24.332  1.00 20.00           C  
ATOM   1401  CG  GLU A 273      28.421   3.541 -23.585  1.00 20.00           C  
ATOM   1402  CD  GLU A 273      27.158   2.992 -24.181  1.00 20.00           C  
ATOM   1403  OE1 GLU A 273      26.063   3.214 -23.653  1.00 20.00           O  
ATOM   1404  OE2 GLU A 273      27.222   2.209 -25.327  1.00 20.00           O  
ATOM   1405  N   GLY A 274      32.213   5.083 -23.089  1.00 20.00           N1+
ATOM   1406  CA  GLY A 274      32.063   6.073 -22.048  1.00 20.00           C  
ATOM   1407  C   GLY A 274      33.105   7.045 -22.332  1.00 20.00           C  
ATOM   1408  O   GLY A 274      33.321   7.688 -21.306  1.00 20.00           O  
ATOM   1409  N   ARG A 275      32.854   8.353 -22.328  1.00 20.00           N1+
ATOM   1410  CA  ARG A 275      33.907   9.133 -22.800  1.00 20.00           C  
ATOM   1411  C   ARG A 275      34.674   9.662 -21.658  1.00 20.00           C  
ATOM   1412  O   ARG A 275      34.891  10.305 -20.632  1.00 20.00           O  
ATOM   1413  CB  ARG A 275      33.029   7.793 -22.009  1.00 20.00           C  
ATOM   1414  CG  ARG A 275      32.849   8.166 -23.497  1.00 20.00           C  
ATOM   1415  CD  ARG A 275      31.402   7.869 -23.929  1.00 20.00           C  
ATOM   1416  NE  ARG A 275      31.246   8.131 -25.350  1.00 20.00           N  
ATOM   1417  CZ  ARG A 275      30.109   8.005 -25.937  1.00 20.00           C  
ATOM   1418  NH1 ARG A 275      28.931   7.611 -25.228  1.00 20.00           N  
ATOM   1419  NH2 ARG A 275      30.007   8.261 -27.330  1.00 20.00           N  
ATOM   1420  N   ILE A 276      35.923   9.229 -21.476  1.00 20.00           N1+
ATOM   1421  CA  ILE A 276      36.789   9.735 -20.477  1.00 20.00           C  
ATOM   1422  C   ILE A 276      37.895  10.492 -21.176  1.00 20.00           C  
ATOM   1423  O   ILE A 276      38.111  11.135 -20.150  1.00 20.00           O  
ATOM   1424  CB  ILE A 276      36.289   8.592 -21.556  1.00 20.00           C  
ATOM   1425  CG1 ILE A 276      36.087   7.067 -21.439  1.00 20.00           C  
ATOM   1426  CG2 ILE A 276      36.131   9.014 -23.030  1.00 20.00           C  
ATOM   1427  CD1 ILE A 276      34.676   6.685 -21.924  1.00 20.00           C  
ATOM   1428  N   CYS A 277      37.629  11.360 -22.192  1.00 20.00           N1+
ATOM   1429  CA  CYS A 277      38.666  12.266 -22.740  1.00 20.00           C  
ATOM   1430  C   CYS A 277      39.089  13.058 -21.565  1.00 20.00           C  
ATOM   1431  O   CYS A 277      39.305  13.701 -20.539  1.00 20.00           O  
ATOM   1432  CB  CYS A 277      37.492  11.172 -21.949  1.00 20.00           C  
ATOM   1433  SG  CYS A 277      37.312  11.747 -23.660  1.00 20.00           S  
ATOM   1434  N   ALA A 278      40.391  13.122 -21.231  1.00 20.00           N1+
ATOM   1435  CA  ALA A 278      40.873  13.672 -19.976  1.00 20.00           C  
ATOM   1436  C   ALA A 278      42.061  14.508 -20.064  1.00 20.00           C  
ATOM   1437  O   ALA A 278      42.277  15.151 -19.038  1.00 20.00           O  
ATOM   1438  CB  ALA A 278      40.456  12.619 -20.424  1.00 20.00           C  
ATOM   1439  N   CYS A 279      42.703  14.734 -18.922  1.00 20.00           N1+
ATOM   1440  CA  CYS A 279      43.877  15.515 -18.834  1.00 20.00           C  
ATOM   1441  C   CYS A 279      44.911  14.643 -19.349  1.00 20.00           C  
ATOM   1442  O   CYS A 279      45.127  15.286 -18.323  1.00 20.00           O  
ATOM   1443  CB  CYS A 279      43.314  12.757 -19.733  1.00 20.00           C  
ATOM   1444  SG  CYS A 279      43.134  13.332 -21.444  1.00 20.00           S  
ATOM   1445  N   PRO A 280      45.706  14.061 -18.482  1.00 20.00           N1+
ATOM   1446  CA  PRO A 280      46.678  13.141 -18.870  1.00 20.00           C  
ATOM   1447  C   PRO A 280      46.003  11.887 -19.254  1.00 20.00           C  
ATOM   1448  O   PRO A 280      46.220  12.530 -18.228  1.00 20.00           O  
ATOM   1449  CB  PRO A 280      44.362   9.962 -19.446  1.00 20.00           C  
ATOM   1450  CG  PRO A 280      43.677  10.430 -18.180  1.00 20.00           C  
ATOM   1451  CD  PRO A 280      44.619   9.757 -17.136  1.00 20.00           C  
ATOM   1452  N   GLY A 281      45.906  11.475 -20.645  1.00 20.00           N1+
ATOM   1453  CA  GLY A 281      45.124  10.349 -21.054  1.00 20.00           C  
ATOM   1454  C   GLY A 281      45.782   9.038 -20.802  1.00 20.00           C  
ATOM   1455  O   GLY A 281      45.998   9.681 -19.776  1.00 20.00           O  
ATOM   1456  N   ARG A 282      47.101   8.935 -20.564  1.00 20.00           N1+
ATOM   1457  CA  ARG A 282      47.714   7.619 -20.379  1.00 20.00           C  
ATOM   1458  C   ARG A 282      47.895   7.330 -18.917  1.00 20.00           C  
ATOM   1459  O   ARG A 282      48.112   7.973 -17.891  1.00 20.00           O  
ATOM   1460  CB  ARG A 282      46.250   5.461 -19.268  1.00 20.00           C  
ATOM   1461  CG  ARG A 282      46.070   5.834 -20.756  1.00 20.00           C  
ATOM   1462  CD  ARG A 282      44.623   5.537 -21.188  1.00 20.00           C  
ATOM   1463  NE  ARG A 282      44.467   5.799 -22.609  1.00 20.00           N  
ATOM   1464  CZ  ARG A 282      43.330   5.673 -23.196  1.00 20.00           C  
ATOM   1465  NH1 ARG A 282      42.152   5.279 -22.487  1.00 20.00           N  
ATOM   1466  NH2 ARG A 282      43.228   5.929 -24.589  1.00 20.00           N  
ATOM   1467  N   ASP A 283      47.629   8.268 -18.025  1.00 20.00           N1+
ATOM   1468  CA  ASP A 283      47.745   7.994 -16.604  1.00 20.00           C  
ATOM   1469  C   ASP A 283      46.478   7.326 -16.146  1.00 20.00           C  
ATOM   1470  O   ASP A 283      46.694   7.969 -15.120  1.00 20.00           O  
ATOM   1471  CB  ASP A 283      44.797   5.400 -16.405  1.00 20.00           C  
ATOM   1472  CG  ASP A 283      44.356   5.790 -17.814  1.00 20.00           C  
ATOM   1473  OD1 ASP A 283      43.262   5.386 -18.241  1.00 20.00           O  
ATOM   1474  OD2 ASP A 283      45.127   6.626 -18.616  1.00 20.00           O  
ATOM   1475  N   ARG A 284      45.405   8.113 -16.238  1.00 20.00           N1+
ATOM   1476  CA  ARG A 284      44.091   7.757 -15.813  1.00 20.00           C  
ATOM   1477  C   ARG A 284      43.577   6.441 -16.439  1.00 20.00           C  
ATOM   1478  O   ARG A 284      43.794   7.084 -15.413  1.00 20.00           O  
ATOM   1479  CB  ARG A 284      41.932   4.572 -16.790  1.00 20.00           C  
ATOM   1480  CG  ARG A 284      41.752   4.945 -18.278  1.00 20.00           C  
ATOM   1481  CD  ARG A 284      40.305   4.648 -18.710  1.00 20.00           C  
ATOM   1482  NE  ARG A 284      40.149   4.910 -20.131  1.00 20.00           N  
ATOM   1483  CZ  ARG A 284      39.012   4.784 -20.718  1.00 20.00           C  
ATOM   1484  NH1 ARG A 284      37.834   4.390 -20.009  1.00 20.00           N  
ATOM   1485  NH2 ARG A 284      38.910   5.040 -22.111  1.00 20.00           N  
ATOM   1486  N   LYS A 285      43.907   6.033 -17.667  1.00 20.00           N1+
ATOM   1487  CA  LYS A 285      43.402   4.765 -18.103  1.00 20.00           C  
ATOM   1488  C   LYS A 285      44.105   3.743 -17.267  1.00 20.00           C  
ATOM   1489  O   LYS A 285      44.321   4.386 -16.241  1.00 20.00           O  
ATOM   1490  CB  LYS A 285      42.483   1.884 -17.626  1.00 20.00           C  
ATOM   1491  CG  LYS A 285      42.317   2.331 -19.092  1.00 20.00           C  
ATOM   1492  CD  LYS A 285      40.887   2.042 -19.572  1.00 20.00           C  
ATOM   1493  CE  LYS A 285      40.733   2.526 -21.028  1.00 20.00           C  
ATOM   1494  NZ  LYS A 285      39.367   2.248 -21.497  1.00 20.00           N1+
ATOM   1495  N   ALA A 286      45.150   4.089 -16.545  1.00 20.00           N1+
ATOM   1496  CA  ALA A 286      45.701   3.093 -15.795  1.00 20.00           C  
ATOM   1497  C   ALA A 286      45.292   3.470 -14.451  1.00 20.00           C  
ATOM   1498  O   ALA A 286      45.508   4.113 -13.425  1.00 20.00           O  
ATOM   1499  CB  ALA A 286      43.687   1.581 -14.811  1.00 20.00           C  
ATOM   1500  N   ASP A 287      44.474   4.489 -14.300  1.00 20.00           N1+
ATOM   1501  CA  ASP A 287      43.984   4.728 -13.024  1.00 20.00           C  
ATOM   1502  C   ASP A 287      42.761   4.037 -13.049  1.00 20.00           C  
ATOM   1503  O   ASP A 287      42.977   4.680 -12.023  1.00 20.00           O  
ATOM   1504  CB  ASP A 287      41.080   2.111 -13.308  1.00 20.00           C  
ATOM   1505  CG  ASP A 287      40.639   2.501 -14.717  1.00 20.00           C  
ATOM   1506  OD1 ASP A 287      39.545   2.097 -15.144  1.00 20.00           O  
ATOM   1507  OD2 ASP A 287      41.410   3.337 -15.519  1.00 20.00           O  
ATOM   1508  N   GLU A 288      42.121   3.806 -14.198  1.00 20.00           N1+
ATOM   1509  CA  GLU A 288      40.875   3.141 -14.176  1.00 20.00           C  
ATOM   1510  C   GLU A 288      41.091   1.562 -14.408  1.00 20.00           C  
ATOM   1511  O   GLU A 288      41.308   2.205 -13.382  1.00 20.00           O  
ATOM   1512  CB  GLU A 288      39.531  -0.391 -14.884  1.00 20.00           C  
ATOM   1513  CG  GLU A 288      38.348   0.236 -14.137  1.00 20.00           C  
ATOM   1514  CD  GLU A 288      37.085  -0.313 -14.733  1.00 20.00           C  
ATOM   1515  OE1 GLU A 288      35.990  -0.091 -14.205  1.00 20.00           O  
ATOM   1516  OE2 GLU A 288      37.149  -1.096 -15.879  1.00 20.00           O  
ATOM   1517  N   ASP A 289      42.320   1.058 -14.647  1.00 20.00           N1+
ATOM   1518  CA  ASP A 289      42.497  -0.397 -14.700  1.00 20.00           C  
ATOM   1519  C   ASP A 289      43.202  -1.054 -13.503  1.00 20.00           C  
ATOM   1520  O   ASP A 289      43.418  -0.411 -12.477  1.00 20.00           O  
ATOM   1521  CB  ASP A 289      41.521  -2.980 -13.762  1.00 20.00           C  
ATOM   1522  CG  ASP A 289      41.080  -2.590 -15.171  1.00 20.00           C  
ATOM   1523  OD1 ASP A 289      39.986  -2.994 -15.598  1.00 20.00           O  
ATOM   1524  OD2 ASP A 289      41.851  -1.754 -15.973  1.00 20.00           O  
ATOM   1525  N   HIS A 290      44.061  -0.437 -12.700  1.00 20.00           N1+
ATOM   1526  CA  HIS A 290      44.496  -1.140 -11.542  1.00 20.00           C  
ATOM   1527  C   HIS A 290      43.439  -0.844 -10.441  1.00 20.00           C  
ATOM   1528  O   HIS A 290      43.655  -0.201  -9.415  1.00 20.00           O  
ATOM   1529  CB  HIS A 290      41.864  -2.549 -11.009  1.00 20.00           C  
ATOM   1530  CG  HIS A 290      41.433  -3.967 -11.259  1.00 20.00           C  
ATOM   1531  ND1 HIS A 290      40.379  -4.288 -12.000  1.00 20.00           N  
ATOM   1532  CD2 HIS A 290      42.052  -5.120 -10.804  1.00 20.00           C  
ATOM   1533  CE1 HIS A 290      40.305  -5.615 -12.028  1.00 20.00           C  
ATOM   1534  NE2 HIS A 290      41.311  -6.101 -11.308  1.00 20.00           N  
ATOM   1535  N   TYR A 291      42.315  -0.234 -10.798  1.00 20.00           N1+
ATOM   1536  CA  TYR A 291      41.578   0.188  -9.742  1.00 20.00           C  
ATOM   1537  C   TYR A 291      40.313  -0.548  -9.466  1.00 20.00           C  
ATOM   1538  O   TYR A 291      40.530   0.095  -8.440  1.00 20.00           O  
ATOM   1539  CB  TYR A 291      38.701  -2.613  -9.769  1.00 20.00           C  
ATOM   1540  CG  TYR A 291      38.348  -2.641 -11.240  1.00 20.00           C  
ATOM   1541  CD1 TYR A 291      39.141  -2.066 -12.227  1.00 20.00           C  
ATOM   1542  CD2 TYR A 291      37.196  -3.332 -11.600  1.00 20.00           C  
ATOM   1543  CE1 TYR A 291      38.778  -2.185 -13.566  1.00 20.00           C  
ATOM   1544  CE2 TYR A 291      36.836  -3.460 -12.935  1.00 20.00           C  
ATOM   1545  CZ  TYR A 291      37.630  -2.888 -13.920  1.00 20.00           C  
ATOM   1546  OH  TYR A 291      37.275  -3.032 -15.255  1.00 20.00           O  
ATOM   1547  N   ARG A 292      39.856  -1.391 -10.416  1.00 20.00           N1+
ATOM   1548  CA  ARG A 292      38.697  -2.269 -10.312  1.00 20.00           C  
ATOM   1549  C   ARG A 292      39.216  -3.493  -9.649  1.00 20.00           C  
ATOM   1550  O   ARG A 292      39.433  -2.850  -8.623  1.00 20.00           O  
ATOM   1551  CB  ARG A 292      37.571  -5.362 -10.000  1.00 20.00           C  
ATOM   1552  CG  ARG A 292      37.391  -4.989 -11.488  1.00 20.00           C  
ATOM   1553  CD  ARG A 292      35.944  -5.286 -11.920  1.00 20.00           C  
ATOM   1554  NE  ARG A 292      35.788  -5.024 -13.341  1.00 20.00           N  
ATOM   1555  CZ  ARG A 292      34.651  -5.150 -13.928  1.00 20.00           C  
ATOM   1556  NH1 ARG A 292      33.473  -5.544 -13.219  1.00 20.00           N  
ATOM   1557  NH2 ARG A 292      34.549  -4.894 -15.321  1.00 20.00           N  
ATOM   1558  N   ARG A 293      39.856  -1.391 -10.416  1.00 20.00           N1+
ATOM   1559  CA  ARG A 293      38.697  -2.269 -10.312  1.00 20.00           C  
ATOM   1560  C   ARG A 293      40.776  -5.146  -7.780  1.00 20.00           C  
ATOM   1561  O   ARG A 293      40.993  -4.503  -6.754  1.00 20.00           O  
ATOM   1562  CB  ARG A 293      39.131  -7.015  -8.131  1.00 20.00           C  
ATOM   1563  CG  ARG A 293      38.951  -6.642  -9.619  1.00 20.00           C  
ATOM   1564  CD  ARG A 293      37.504  -6.939 -10.051  1.00 20.00           C  
ATOM   1565  NE  ARG A 293      37.348  -6.677 -11.472  1.00 20.00           N  
ATOM   1566  CZ  ARG A 293      36.211  -6.803 -12.059  1.00 20.00           C  
ATOM   1567  NH1 ARG A 293      35.033  -7.197 -11.350  1.00 20.00           N  
ATOM   1568  NH2 ARG A 293      36.109  -6.547 -13.452  1.00 20.00           N  
TER    1569      ARG A 293 
ENDMDL
END 
MODEL        3
PARENT N/A
ATOM      1  N   SER A  96     114.102  76.052 -37.413  1.00 20.00           N1+
ATOM      2  CA  SER A  96     113.657  74.981 -36.495  1.00 20.00           C  
ATOM      3  C   SER A  96     113.168  75.597 -35.237  1.00 20.00           C  
ATOM      4  O   SER A  96     113.384  76.240 -34.211  1.00 20.00           O  
ATOM      5  CB  SER A  96     111.560  73.665 -35.553  1.00 20.00           C  
ATOM      6  OG  SER A  96     110.620  74.326 -34.720  1.00 20.00           O  
ATOM      7  N   VAL A  97     112.923  76.898 -35.292  1.00 20.00           N1+
ATOM      8  CA  VAL A  97     112.407  77.732 -34.245  1.00 20.00           C  
ATOM      9  C   VAL A  97     111.818  78.828 -35.029  1.00 20.00           C  
ATOM     10  O   VAL A  97     112.035  79.471 -34.003  1.00 20.00           O  
ATOM     11  CB  VAL A  97     110.167  77.002 -35.384  1.00 20.00           C  
ATOM     12  CG1 VAL A  97     109.947  77.427 -36.851  1.00 20.00           C  
ATOM     13  CG2 VAL A  97     109.872  75.500 -35.278  1.00 20.00           C  
ATOM     14  N   PRO A  98     110.442  78.913 -35.209  1.00 20.00           N1+
ATOM     15  CA  PRO A  98     109.813  79.906 -36.026  1.00 20.00           C  
ATOM     16  C   PRO A  98     110.369  81.201 -35.717  1.00 20.00           C  
ATOM     17  O   PRO A  98     110.586  81.844 -34.691  1.00 20.00           O  
ATOM     18  CB  PRO A  98     108.728  79.276 -35.909  1.00 20.00           C  
ATOM     19  CG  PRO A  98     108.043  79.744 -34.643  1.00 20.00           C  
ATOM     20  CD  PRO A  98     108.985  79.071 -33.599  1.00 20.00           C  
ATOM     21  N   SER A  99     110.419  82.134 -36.631  1.00 20.00           N1+
ATOM     22  CA  SER A  99     110.917  83.379 -36.246  1.00 20.00           C  
ATOM     23  C   SER A  99     109.876  84.087 -35.338  1.00 20.00           C  
ATOM     24  O   SER A  99     110.092  84.730 -34.312  1.00 20.00           O  
ATOM     25  CB  SER A  99     108.268  82.155 -35.654  1.00 20.00           C  
ATOM     26  OG  SER A  99     107.328  82.816 -34.821  1.00 20.00           O  
ATOM     27  N   GLN A 100     109.996  85.400 -35.033  1.00 20.00           N1+
ATOM     28  CA  GLN A 100     109.049  86.123 -34.131  1.00 20.00           C  
ATOM     29  C   GLN A 100     109.306  87.621 -34.137  1.00 20.00           C  
ATOM     30  O   GLN A 100     109.522  88.264 -33.111  1.00 20.00           O  
ATOM     31  CB  GLN A 100     107.684  85.778 -34.477  1.00 20.00           C  
ATOM     32  CG  GLN A 100     107.533  86.236 -35.934  1.00 20.00           C  
ATOM     33  CD  GLN A 100     106.149  86.253 -36.470  1.00 20.00           C  
ATOM     34  OE1 GLN A 100     105.810  86.941 -37.439  1.00 20.00           O  
ATOM     35  NE2 GLN A 100     105.166  85.327 -35.704  1.00 20.00           N  
ATOM     36  N   LYS A 101     110.208  88.089 -34.995  1.00 20.00           N1+
ATOM     37  CA  LYS A 101     110.413  89.496 -35.104  1.00 20.00           C  
ATOM     38  C   LYS A 101     109.139  90.131 -35.550  1.00 20.00           C  
ATOM     39  O   LYS A 101     109.355  90.774 -34.524  1.00 20.00           O  
ATOM     40  CB  LYS A 101     107.517  88.272 -35.909  1.00 20.00           C  
ATOM     41  CG  LYS A 101     107.351  88.719 -37.375  1.00 20.00           C  
ATOM     42  CD  LYS A 101     105.921  88.430 -37.855  1.00 20.00           C  
ATOM     43  CE  LYS A 101     105.767  88.914 -39.311  1.00 20.00           C  
ATOM     44  NZ  LYS A 101     104.401  88.636 -39.780  1.00 20.00           N1+
ATOM     45  N   THR A 102     109.036  91.449 -35.618  1.00 20.00           N1+
ATOM     46  CA  THR A 102     107.757  91.943 -35.985  1.00 20.00           C  
ATOM     47  C   THR A 102     107.818  92.299 -37.406  1.00 20.00           C  
ATOM     48  O   THR A 102     108.035  92.941 -36.380  1.00 20.00           O  
ATOM     49  CB  THR A 102     106.216  90.385 -37.706  1.00 20.00           C  
ATOM     50  OG1 THR A 102     106.039  88.973 -37.545  1.00 20.00           O  
ATOM     51  CG2 THR A 102     106.002  90.772 -39.180  1.00 20.00           C  
ATOM     52  N   TYR A 103     106.739  92.682 -38.084  1.00 20.00           N1+
ATOM     53  CA  TYR A 103     106.881  92.920 -39.479  1.00 20.00           C  
ATOM     54  C   TYR A 103     105.621  93.527 -40.079  1.00 20.00           C  
ATOM     55  O   TYR A 103     105.838  94.170 -39.053  1.00 20.00           O  
ATOM     56  CB  TYR A 103     104.009  91.462 -40.382  1.00 20.00           C  
ATOM     57  CG  TYR A 103     103.656  91.434 -41.853  1.00 20.00           C  
ATOM     58  CD1 TYR A 103     104.449  92.009 -42.840  1.00 20.00           C  
ATOM     59  CD2 TYR A 103     102.504  90.743 -42.213  1.00 20.00           C  
ATOM     60  CE1 TYR A 103     104.086  91.890 -44.179  1.00 20.00           C  
ATOM     61  CE2 TYR A 103     102.144  90.615 -43.548  1.00 20.00           C  
ATOM     62  CZ  TYR A 103     102.938  91.187 -44.533  1.00 20.00           C  
ATOM     63  OH  TYR A 103     102.583  91.043 -45.868  1.00 20.00           O  
ATOM     64  N   GLN A 104     105.265  94.805 -39.841  1.00 20.00           N1+
ATOM     65  CA  GLN A 104     104.133  95.440 -40.563  1.00 20.00           C  
ATOM     66  C   GLN A 104     104.358  95.172 -42.042  1.00 20.00           C  
ATOM     67  O   GLN A 104     104.574  95.815 -41.016  1.00 20.00           O  
ATOM     68  CB  GLN A 104     102.736  93.329 -42.382  1.00 20.00           C  
ATOM     69  CG  GLN A 104     102.585  93.787 -43.839  1.00 20.00           C  
ATOM     70  CD  GLN A 104     101.201  93.804 -44.375  1.00 20.00           C  
ATOM     71  OE1 GLN A 104     100.862  94.492 -45.344  1.00 20.00           O  
ATOM     72  NE2 GLN A 104     100.218  92.878 -43.609  1.00 20.00           N  
ATOM     73  N   GLY A 105     105.119  95.961 -42.775  1.00 20.00           N1+
ATOM     74  CA  GLY A 105     105.435  95.485 -44.102  1.00 20.00           C  
ATOM     75  C   GLY A 105     104.776  96.282 -45.073  1.00 20.00           C  
ATOM     76  O   GLY A 105     104.992  96.925 -44.047  1.00 20.00           O  
ATOM     77  N   SER A 106     104.098  95.744 -46.053  1.00 20.00           N1+
ATOM     78  CA  SER A 106     103.527  96.712 -46.868  1.00 20.00           C  
ATOM     79  C   SER A 106     102.148  96.970 -46.420  1.00 20.00           C  
ATOM     80  O   SER A 106     102.364  97.613 -45.394  1.00 20.00           O  
ATOM     81  CB  SER A 106     100.540  95.038 -46.736  1.00 20.00           C  
ATOM     82  OG  SER A 106      99.600  95.699 -45.903  1.00 20.00           O  
ATOM     83  N   TYR A 107     101.664  96.443 -45.300  1.00 20.00           N1+
ATOM     84  CA  TYR A 107     100.258  96.605 -45.047  1.00 20.00           C  
ATOM     85  C   TYR A 107     100.034  96.987 -43.657  1.00 20.00           C  
ATOM     86  O   TYR A 107     100.251  97.630 -42.631  1.00 20.00           O  
ATOM     87  CB  TYR A 107      98.422  94.922 -43.960  1.00 20.00           C  
ATOM     88  CG  TYR A 107      98.069  94.894 -45.431  1.00 20.00           C  
ATOM     89  CD1 TYR A 107      98.862  95.469 -46.418  1.00 20.00           C  
ATOM     90  CD2 TYR A 107      96.917  94.203 -45.791  1.00 20.00           C  
ATOM     91  CE1 TYR A 107      98.499  95.350 -47.757  1.00 20.00           C  
ATOM     92  CE2 TYR A 107      96.557  94.075 -47.126  1.00 20.00           C  
ATOM     93  CZ  TYR A 107      97.351  94.647 -48.111  1.00 20.00           C  
ATOM     94  OH  TYR A 107      96.996  94.503 -49.446  1.00 20.00           O  
ATOM     95  N   GLY A 108     101.086  97.389 -42.956  1.00 20.00           N1+
ATOM     96  CA  GLY A 108     100.990  97.826 -41.637  1.00 20.00           C  
ATOM     97  C   GLY A 108     100.487  96.737 -40.739  1.00 20.00           C  
ATOM     98  O   GLY A 108     100.703  97.380 -39.713  1.00 20.00           O  
ATOM     99  N   PHE A 109     100.758  95.436 -40.952  1.00 20.00           N1+
ATOM    100  CA  PHE A 109     100.180  94.420 -40.068  1.00 20.00           C  
ATOM    101  C   PHE A 109     100.418  94.753 -38.552  1.00 20.00           C  
ATOM    102  O   PHE A 109     100.634  95.396 -37.526  1.00 20.00           O  
ATOM    103  CB  PHE A 109      98.781  92.844 -38.902  1.00 20.00           C  
ATOM    104  CG  PHE A 109      98.534  93.109 -40.386  1.00 20.00           C  
ATOM    105  CD1 PHE A 109      97.227  93.181 -40.853  1.00 20.00           C  
ATOM    106  CD2 PHE A 109      99.589  93.261 -41.283  1.00 20.00           C  
ATOM    107  CE1 PHE A 109      96.975  93.410 -42.201  1.00 20.00           C  
ATOM    108  CE2 PHE A 109      99.340  93.490 -42.632  1.00 20.00           C  
ATOM    109  CZ  PHE A 109      98.031  93.565 -43.092  1.00 20.00           C  
ATOM    110  N   ARG A 110      99.856  94.001 -37.606  1.00 20.00           N1+
ATOM    111  CA  ARG A 110     100.001  94.119 -36.110  1.00 20.00           C  
ATOM    112  C   ARG A 110      98.868  93.389 -35.461  1.00 20.00           C  
ATOM    113  O   ARG A 110      99.085  94.032 -34.435  1.00 20.00           O  
ATOM    114  CB  ARG A 110      97.223  91.520 -35.812  1.00 20.00           C  
ATOM    115  CG  ARG A 110      97.043  91.893 -37.300  1.00 20.00           C  
ATOM    116  CD  ARG A 110      95.596  91.596 -37.732  1.00 20.00           C  
ATOM    117  NE  ARG A 110      95.440  91.858 -39.153  1.00 20.00           N  
ATOM    118  CZ  ARG A 110      94.303  91.732 -39.740  1.00 20.00           C  
ATOM    119  NH1 ARG A 110      93.125  91.338 -39.031  1.00 20.00           N  
ATOM    120  NH2 ARG A 110      94.201  91.988 -41.133  1.00 20.00           N  
ATOM    121  N   LEU A 111      98.448  93.668 -34.213  1.00 20.00           N1+
ATOM    122  CA  LEU A 111      97.328  92.969 -33.581  1.00 20.00           C  
ATOM    123  C   LEU A 111      96.519  93.975 -32.835  1.00 20.00           C  
ATOM    124  O   LEU A 111      96.736  94.618 -31.809  1.00 20.00           O  
ATOM    125  CB  LEU A 111      94.890  92.128 -33.177  1.00 20.00           C  
ATOM    126  CG  LEU A 111      94.587  90.617 -33.064  1.00 20.00           C  
ATOM    127  CD1 LEU A 111      93.131  90.365 -33.491  1.00 20.00           C  
ATOM    128  CD2 LEU A 111      95.529  89.799 -33.969  1.00 20.00           C  
ATOM    129  N   GLY A 112      95.975  93.652 -31.672  1.00 20.00           N1+
ATOM    130  CA  GLY A 112      95.265  94.635 -30.934  1.00 20.00           C  
ATOM    131  C   GLY A 112      94.466  93.896 -29.967  1.00 20.00           C  
ATOM    132  O   GLY A 112      94.682  94.539 -28.941  1.00 20.00           O  
ATOM    133  N   PHE A 113      94.032  94.421 -28.840  1.00 20.00           N1+
ATOM    134  CA  PHE A 113      93.230  93.536 -28.049  1.00 20.00           C  
ATOM    135  C   PHE A 113      92.209  94.331 -27.373  1.00 20.00           C  
ATOM    136  O   PHE A 113      92.425  94.974 -26.347  1.00 20.00           O  
ATOM    137  CB  PHE A 113      90.572  92.422 -27.723  1.00 20.00           C  
ATOM    138  CG  PHE A 113      90.325  92.687 -29.207  1.00 20.00           C  
ATOM    139  CD1 PHE A 113      89.018  92.759 -29.674  1.00 20.00           C  
ATOM    140  CD2 PHE A 113      91.380  92.839 -30.104  1.00 20.00           C  
ATOM    141  CE1 PHE A 113      88.766  92.988 -31.022  1.00 20.00           C  
ATOM    142  CE2 PHE A 113      91.131  93.068 -31.453  1.00 20.00           C  
ATOM    143  CZ  PHE A 113      89.822  93.143 -31.913  1.00 20.00           C  
ATOM    144  N   LEU A 114      91.382  93.756 -26.523  1.00 20.00           N1+
ATOM    145  CA  LEU A 114      90.452  94.553 -25.824  1.00 20.00           C  
ATOM    146  C   LEU A 114      90.985  94.666 -24.451  1.00 20.00           C  
ATOM    147  O   LEU A 114      91.202  95.309 -23.425  1.00 20.00           O  
ATOM    148  CB  LEU A 114      89.356  92.819 -24.793  1.00 20.00           C  
ATOM    149  CG  LEU A 114      89.053  91.308 -24.680  1.00 20.00           C  
ATOM    150  CD1 LEU A 114      87.597  91.056 -25.107  1.00 20.00           C  
ATOM    151  CD2 LEU A 114      89.995  90.490 -25.585  1.00 20.00           C  
ATOM    152  N   HIS A 115      90.956  95.845 -23.879  1.00 20.00           N1+
ATOM    153  CA  HIS A 115      91.485  96.073 -22.564  1.00 20.00           C  
ATOM    154  C   HIS A 115      90.570  95.486 -21.567  1.00 20.00           C  
ATOM    155  O   HIS A 115      90.786  96.129 -20.541  1.00 20.00           O  
ATOM    156  CB  HIS A 115      88.995  93.781 -22.135  1.00 20.00           C  
ATOM    157  CG  HIS A 115      88.564  92.363 -22.385  1.00 20.00           C  
ATOM    158  ND1 HIS A 115      87.510  92.042 -23.126  1.00 20.00           N  
ATOM    159  CD2 HIS A 115      89.183  91.210 -21.930  1.00 20.00           C  
ATOM    160  CE1 HIS A 115      87.436  90.715 -23.154  1.00 20.00           C  
ATOM    161  NE2 HIS A 115      88.442  90.229 -22.434  1.00 20.00           N  
ATOM    162  N   SER A 116      90.580  94.207 -21.235  1.00 20.00           N1+
ATOM    163  CA  SER A 116      89.542  93.738 -20.308  1.00 20.00           C  
ATOM    164  C   SER A 116      89.779  93.987 -18.828  1.00 20.00           C  
ATOM    165  O   SER A 116      89.995  94.630 -17.802  1.00 20.00           O  
ATOM    166  CB  SER A 116      88.171  92.055 -19.144  1.00 20.00           C  
ATOM    167  OG  SER A 116      87.231  92.716 -18.311  1.00 20.00           O  
ATOM    168  N   GLY A 117      90.518  95.014 -18.400  1.00 20.00           N1+
ATOM    169  CA  GLY A 117      90.620  95.302 -17.003  1.00 20.00           C  
ATOM    170  C   GLY A 117      91.266  94.180 -16.318  1.00 20.00           C  
ATOM    171  O   GLY A 117      91.482  94.823 -15.292  1.00 20.00           O  
ATOM    172  N   THR A 118      91.315  94.173 -15.026  1.00 20.00           N1+
ATOM    173  CA  THR A 118      91.952  93.116 -14.388  1.00 20.00           C  
ATOM    174  C   THR A 118      91.047  92.615 -13.349  1.00 20.00           C  
ATOM    175  O   THR A 118      91.264  93.257 -12.323  1.00 20.00           O  
ATOM    176  CB  THR A 118      89.445  90.701 -13.649  1.00 20.00           C  
ATOM    177  OG1 THR A 118      89.268  89.289 -13.488  1.00 20.00           O  
ATOM    178  CG2 THR A 118      89.231  91.088 -15.123  1.00 20.00           C  
ATOM    179  N   ALA A 119      89.730  92.769 -13.470  1.00 20.00           N1+
ATOM    180  CA  ALA A 119      88.886  92.329 -12.403  1.00 20.00           C  
ATOM    181  C   ALA A 119      88.995  90.868 -12.028  1.00 20.00           C  
ATOM    182  O   ALA A 119      89.211  91.511 -11.002  1.00 20.00           O  
ATOM    183  CB  ALA A 119      87.390  88.979 -12.388  1.00 20.00           C  
ATOM    184  N   LYS A 120      88.190  90.333 -11.135  1.00 20.00           N1+
ATOM    185  CA  LYS A 120      88.434  88.965 -10.857  1.00 20.00           C  
ATOM    186  C   LYS A 120      87.582  88.116 -11.730  1.00 20.00           C  
ATOM    187  O   LYS A 120      87.798  88.759 -10.704  1.00 20.00           O  
ATOM    188  CB  LYS A 120      85.960  86.257 -12.089  1.00 20.00           C  
ATOM    189  CG  LYS A 120      85.794  86.704 -13.555  1.00 20.00           C  
ATOM    190  CD  LYS A 120      84.364  86.415 -14.035  1.00 20.00           C  
ATOM    191  CE  LYS A 120      84.210  86.899 -15.491  1.00 20.00           C  
ATOM    192  NZ  LYS A 120      82.844  86.621 -15.960  1.00 20.00           N1+
ATOM    193  N   SER A 121      86.559  88.621 -12.396  1.00 20.00           N1+
ATOM    194  CA  SER A 121      85.777  87.740 -13.210  1.00 20.00           C  
ATOM    195  C   SER A 121      86.250  87.881 -14.620  1.00 20.00           C  
ATOM    196  O   SER A 121      86.466  88.524 -13.594  1.00 20.00           O  
ATOM    197  CB  SER A 121      84.642  85.949 -14.936  1.00 20.00           C  
ATOM    198  OG  SER A 121      83.702  86.610 -14.103  1.00 20.00           O  
ATOM    199  N   VAL A 122      87.305  88.667 -14.870  1.00 20.00           N1+
ATOM    200  CA  VAL A 122      87.724  88.763 -16.208  1.00 20.00           C  
ATOM    201  C   VAL A 122      88.265  87.435 -16.506  1.00 20.00           C  
ATOM    202  O   VAL A 122      88.482  88.078 -15.480  1.00 20.00           O  
ATOM    203  CB  VAL A 122      86.614  85.609 -16.861  1.00 20.00           C  
ATOM    204  CG1 VAL A 122      86.394  86.034 -18.328  1.00 20.00           C  
ATOM    205  CG2 VAL A 122      86.319  84.107 -16.755  1.00 20.00           C  
ATOM    206  N   THR A 123      88.167  86.921 -17.709  1.00 20.00           N1+
ATOM    207  CA  THR A 123      88.594  85.606 -17.875  1.00 20.00           C  
ATOM    208  C   THR A 123      89.341  85.472 -19.121  1.00 20.00           C  
ATOM    209  O   THR A 123      89.558  86.114 -18.095  1.00 20.00           O  
ATOM    210  CB  THR A 123      87.739  83.558 -19.421  1.00 20.00           C  
ATOM    211  OG1 THR A 123      87.562  82.146 -19.260  1.00 20.00           O  
ATOM    212  CG2 THR A 123      87.525  83.945 -20.895  1.00 20.00           C  
ATOM    213  N   CYS A 124      90.189  86.485 -19.474  1.00 20.00           N1+
ATOM    214  CA  CYS A 124      91.031  86.665 -20.683  1.00 20.00           C  
ATOM    215  C   CYS A 124      91.336  88.185 -20.718  1.00 20.00           C  
ATOM    216  O   CYS A 124      91.552  88.828 -19.692  1.00 20.00           O  
ATOM    217  CB  CYS A 124      89.739  86.299 -21.102  1.00 20.00           C  
ATOM    218  SG  CYS A 124      89.559  86.874 -22.813  1.00 20.00           S  
ATOM    219  N   THR A 125      92.601  88.686 -20.594  1.00 20.00           N1+
ATOM    220  CA  THR A 125      92.768  90.144 -20.483  1.00 20.00           C  
ATOM    221  C   THR A 125      94.041  90.559 -21.109  1.00 20.00           C  
ATOM    222  O   THR A 125      94.258  91.201 -20.083  1.00 20.00           O  
ATOM    223  CB  THR A 125      92.439  88.645 -21.409  1.00 20.00           C  
ATOM    224  OG1 THR A 125      92.262  87.233 -21.248  1.00 20.00           O  
ATOM    225  CG2 THR A 125      92.225  89.032 -22.883  1.00 20.00           C  
ATOM    226  N   TYR A 126      94.125  91.690 -21.785  1.00 20.00           N1+
ATOM    227  CA  TYR A 126      95.378  91.945 -22.321  1.00 20.00           C  
ATOM    228  C   TYR A 126      95.977  92.931 -21.454  1.00 20.00           C  
ATOM    229  O   TYR A 126      96.194  93.574 -20.428  1.00 20.00           O  
ATOM    230  CB  TYR A 126      94.365  90.866 -21.757  1.00 20.00           C  
ATOM    231  CG  TYR A 126      94.012  90.838 -23.228  1.00 20.00           C  
ATOM    232  CD1 TYR A 126      94.805  91.413 -24.215  1.00 20.00           C  
ATOM    233  CD2 TYR A 126      92.860  90.147 -23.588  1.00 20.00           C  
ATOM    234  CE1 TYR A 126      94.442  91.294 -25.554  1.00 20.00           C  
ATOM    235  CE2 TYR A 126      92.500  90.019 -24.923  1.00 20.00           C  
ATOM    236  CZ  TYR A 126      93.294  90.591 -25.908  1.00 20.00           C  
ATOM    237  OH  TYR A 126      92.939  90.447 -27.243  1.00 20.00           O  
ATOM    238  N   SER A 127      97.086  92.595 -20.800  1.00 20.00           N1+
ATOM    239  CA  SER A 127      97.880  93.517 -20.059  1.00 20.00           C  
ATOM    240  C   SER A 127      99.038  93.874 -20.982  1.00 20.00           C  
ATOM    241  O   SER A 127      99.254  94.517 -19.956  1.00 20.00           O  
ATOM    242  CB  SER A 127      97.430  91.942 -21.298  1.00 20.00           C  
ATOM    243  OG  SER A 127      96.490  92.603 -20.465  1.00 20.00           O  
ATOM    244  N   PRO A 128      98.996  95.098 -21.685  1.00 20.00           N1+
ATOM    245  CA  PRO A 128      99.962  95.583 -22.644  1.00 20.00           C  
ATOM    246  C   PRO A 128     101.339  95.659 -22.183  1.00 20.00           C  
ATOM    247  O   PRO A 128     101.556  96.302 -21.157  1.00 20.00           O  
ATOM    248  CB  PRO A 128      99.698  93.734 -22.375  1.00 20.00           C  
ATOM    249  CG  PRO A 128      99.013  94.202 -21.109  1.00 20.00           C  
ATOM    250  CD  PRO A 128      99.955  93.529 -20.065  1.00 20.00           C  
ATOM    251  N   ALA A 129     101.623  96.246 -21.017  1.00 20.00           N1+
ATOM    252  CA  ALA A 129     102.995  96.411 -20.647  1.00 20.00           C  
ATOM    253  C   ALA A 129     103.617  95.093 -20.555  1.00 20.00           C  
ATOM    254  O   ALA A 129     103.833  95.736 -19.529  1.00 20.00           O  
ATOM    255  CB  ALA A 129     102.012  93.204 -20.915  1.00 20.00           C  
ATOM    256  N   LEU A 130     102.839  94.037 -20.451  1.00 20.00           N1+
ATOM    257  CA  LEU A 130     103.435  92.792 -20.386  1.00 20.00           C  
ATOM    258  C   LEU A 130     103.166  92.006 -21.599  1.00 20.00           C  
ATOM    259  O   LEU A 130     103.383  92.649 -20.573  1.00 20.00           O  
ATOM    260  CB  LEU A 130     101.537  90.159 -21.941  1.00 20.00           C  
ATOM    261  CG  LEU A 130     101.234  88.648 -21.828  1.00 20.00           C  
ATOM    262  CD1 LEU A 130      99.778  88.396 -22.255  1.00 20.00           C  
ATOM    263  CD2 LEU A 130     102.176  87.830 -22.733  1.00 20.00           C  
ATOM    264  N   ASN A 131     102.659  92.546 -22.706  1.00 20.00           N1+
ATOM    265  CA  ASN A 131     102.419  91.787 -23.946  1.00 20.00           C  
ATOM    266  C   ASN A 131     102.276  90.252 -23.775  1.00 20.00           C  
ATOM    267  O   ASN A 131     102.492  90.895 -22.749  1.00 20.00           O  
ATOM    268  CB  ASN A 131     100.625  88.394 -24.095  1.00 20.00           C  
ATOM    269  CG  ASN A 131     100.329  86.909 -24.075  1.00 20.00           C  
ATOM    270  OD1 ASN A 131      99.291  86.496 -23.544  1.00 20.00           O  
ATOM    271  ND2 ASN A 131     101.193  85.998 -24.698  1.00 20.00           N  
ATOM    272  N   LYS A 132     101.200  89.794 -23.128  1.00 20.00           N1+
ATOM    273  CA  LYS A 132     100.969  88.421 -22.910  1.00 20.00           C  
ATOM    274  C   LYS A 132      99.529  88.301 -22.539  1.00 20.00           C  
ATOM    275  O   LYS A 132      99.745  88.944 -21.513  1.00 20.00           O  
ATOM    276  CB  LYS A 132      97.907  86.442 -22.898  1.00 20.00           C  
ATOM    277  CG  LYS A 132      97.741  86.889 -24.364  1.00 20.00           C  
ATOM    278  CD  LYS A 132      96.311  86.600 -24.844  1.00 20.00           C  
ATOM    279  CE  LYS A 132      96.157  87.084 -26.300  1.00 20.00           C  
ATOM    280  NZ  LYS A 132      94.791  86.806 -26.769  1.00 20.00           N1+
ATOM    281  N   MET A 133      98.702  87.635 -23.316  1.00 20.00           N1+
ATOM    282  CA  MET A 133      97.338  87.485 -22.954  1.00 20.00           C  
ATOM    283  C   MET A 133      97.294  86.403 -21.909  1.00 20.00           C  
ATOM    284  O   MET A 133      97.510  87.046 -20.883  1.00 20.00           O  
ATOM    285  CB  MET A 133      95.692  84.603 -22.323  1.00 20.00           C  
ATOM    286  CG  MET A 133      95.611  83.256 -23.043  1.00 20.00           C  
ATOM    287  SD  MET A 133      93.911  83.020 -23.611  1.00 20.00           S  
ATOM    288  CE  MET A 133      93.770  81.431 -24.464  1.00 20.00           C  
ATOM    289  N   PHE A 134      96.858  86.685 -20.679  1.00 20.00           N1+
ATOM    290  CA  PHE A 134      96.814  85.642 -19.692  1.00 20.00           C  
ATOM    291  C   PHE A 134      95.528  84.997 -19.899  1.00 20.00           C  
ATOM    292  O   PHE A 134      95.744  85.640 -18.873  1.00 20.00           O  
ATOM    293  CB  PHE A 134      93.891  83.088 -20.249  1.00 20.00           C  
ATOM    294  CG  PHE A 134      93.644  83.353 -21.733  1.00 20.00           C  
ATOM    295  CD1 PHE A 134      92.337  83.425 -22.200  1.00 20.00           C  
ATOM    296  CD2 PHE A 134      94.699  83.505 -22.630  1.00 20.00           C  
ATOM    297  CE1 PHE A 134      92.085  83.654 -23.548  1.00 20.00           C  
ATOM    298  CE2 PHE A 134      94.450  83.734 -23.979  1.00 20.00           C  
ATOM    299  CZ  PHE A 134      93.141  83.809 -24.439  1.00 20.00           C  
ATOM    300  N   CYS A 135      95.351  83.940 -20.694  1.00 20.00           N1+
ATOM    301  CA  CYS A 135      94.018  83.504 -20.840  1.00 20.00           C  
ATOM    302  C   CYS A 135      93.658  82.372 -19.994  1.00 20.00           C  
ATOM    303  O   CYS A 135      93.874  83.015 -18.968  1.00 20.00           O  
ATOM    304  CB  CYS A 135      92.061  80.486 -20.378  1.00 20.00           C  
ATOM    305  SG  CYS A 135      91.881  81.061 -22.089  1.00 20.00           S  
ATOM    306  N   GLN A 136      92.364  82.124 -19.872  1.00 20.00           N1+
ATOM    307  CA  GLN A 136      91.983  80.995 -19.146  1.00 20.00           C  
ATOM    308  C   GLN A 136      91.987  79.858 -20.064  1.00 20.00           C  
ATOM    309  O   GLN A 136      92.203  80.501 -19.038  1.00 20.00           O  
ATOM    310  CB  GLN A 136      90.365  78.015 -20.404  1.00 20.00           C  
ATOM    311  CG  GLN A 136      90.214  78.473 -21.861  1.00 20.00           C  
ATOM    312  CD  GLN A 136      88.830  78.490 -22.397  1.00 20.00           C  
ATOM    313  OE1 GLN A 136      88.491  79.178 -23.366  1.00 20.00           O  
ATOM    314  NE2 GLN A 136      87.847  77.564 -21.631  1.00 20.00           N  
ATOM    315  N   LEU A 137      91.171  78.848 -19.794  1.00 20.00           N1+
ATOM    316  CA  LEU A 137      91.235  77.657 -20.586  1.00 20.00           C  
ATOM    317  C   LEU A 137      90.412  77.798 -21.824  1.00 20.00           C  
ATOM    318  O   LEU A 137      90.629  78.441 -20.798  1.00 20.00           O  
ATOM    319  CB  LEU A 137      88.783  75.951 -22.166  1.00 20.00           C  
ATOM    320  CG  LEU A 137      88.480  74.440 -22.053  1.00 20.00           C  
ATOM    321  CD1 LEU A 137      87.024  74.188 -22.480  1.00 20.00           C  
ATOM    322  CD2 LEU A 137      89.422  73.622 -22.958  1.00 20.00           C  
ATOM    323  N   ALA A 138      90.977  78.186 -22.951  1.00 20.00           N1+
ATOM    324  CA  ALA A 138      90.228  78.244 -24.156  1.00 20.00           C  
ATOM    325  C   ALA A 138      89.141  79.245 -24.145  1.00 20.00           C  
ATOM    326  O   ALA A 138      89.357  79.888 -23.119  1.00 20.00           O  
ATOM    327  CB  ALA A 138      87.536  77.356 -24.505  1.00 20.00           C  
ATOM    328  N   LYS A 139      89.222  80.355 -23.419  1.00 20.00           N1+
ATOM    329  CA  LYS A 139      88.192  81.334 -23.602  1.00 20.00           C  
ATOM    330  C   LYS A 139      88.342  82.123 -24.879  1.00 20.00           C  
ATOM    331  O   LYS A 139      88.558  82.766 -23.853  1.00 20.00           O  
ATOM    332  CB  LYS A 139      86.720  80.264 -25.238  1.00 20.00           C  
ATOM    333  CG  LYS A 139      86.554  80.711 -26.704  1.00 20.00           C  
ATOM    334  CD  LYS A 139      85.124  80.422 -27.184  1.00 20.00           C  
ATOM    335  CE  LYS A 139      84.970  80.906 -28.640  1.00 20.00           C  
ATOM    336  NZ  LYS A 139      83.604  80.628 -29.109  1.00 20.00           N1+
ATOM    337  N   THR A 140      87.456  83.083 -25.158  1.00 20.00           N1+
ATOM    338  CA  THR A 140      87.502  83.814 -26.375  1.00 20.00           C  
ATOM    339  C   THR A 140      88.630  84.748 -26.292  1.00 20.00           C  
ATOM    340  O   THR A 140      88.847  85.390 -25.266  1.00 20.00           O  
ATOM    341  CB  THR A 140      87.028  82.834 -26.592  1.00 20.00           C  
ATOM    342  OG1 THR A 140      86.851  81.422 -26.431  1.00 20.00           O  
ATOM    343  CG2 THR A 140      86.814  83.221 -28.066  1.00 20.00           C  
ATOM    344  N   CYS A 141      89.591  84.636 -27.166  1.00 20.00           N1+
ATOM    345  CA  CYS A 141      90.687  85.493 -27.148  1.00 20.00           C  
ATOM    346  C   CYS A 141      90.650  86.281 -28.414  1.00 20.00           C  
ATOM    347  O   CYS A 141      90.866  86.924 -27.388  1.00 20.00           O  
ATOM    348  CB  CYS A 141      89.053  84.395 -28.798  1.00 20.00           C  
ATOM    349  SG  CYS A 141      88.873  84.970 -30.509  1.00 20.00           S  
ATOM    350  N   PRO A 142      89.782  87.426 -28.567  1.00 20.00           N1+
ATOM    351  CA  PRO A 142      89.658  88.273 -29.737  1.00 20.00           C  
ATOM    352  C   PRO A 142      90.931  88.705 -30.394  1.00 20.00           C  
ATOM    353  O   PRO A 142      91.148  89.348 -29.368  1.00 20.00           O  
ATOM    354  CB  PRO A 142      89.290  86.780 -30.586  1.00 20.00           C  
ATOM    355  CG  PRO A 142      88.605  87.248 -29.320  1.00 20.00           C  
ATOM    356  CD  PRO A 142      89.547  86.575 -28.276  1.00 20.00           C  
ATOM    357  N   VAL A 143      91.657  87.878 -31.138  1.00 20.00           N1+
ATOM    358  CA  VAL A 143      92.884  88.337 -31.780  1.00 20.00           C  
ATOM    359  C   VAL A 143      92.588  89.362 -32.867  1.00 20.00           C  
ATOM    360  O   VAL A 143      92.805  90.005 -31.841  1.00 20.00           O  
ATOM    361  CB  VAL A 143      90.937  87.536 -33.222  1.00 20.00           C  
ATOM    362  CG1 VAL A 143      90.717  87.961 -34.689  1.00 20.00           C  
ATOM    363  CG2 VAL A 143      90.642  86.034 -33.116  1.00 20.00           C  
ATOM    364  N   GLN A 144      92.758  90.680 -32.614  1.00 20.00           N1+
ATOM    365  CA  GLN A 144      92.561  91.684 -33.671  1.00 20.00           C  
ATOM    366  C   GLN A 144      93.674  91.605 -34.682  1.00 20.00           C  
ATOM    367  O   GLN A 144      93.890  92.248 -33.656  1.00 20.00           O  
ATOM    368  CB  GLN A 144      92.052  89.762 -35.022  1.00 20.00           C  
ATOM    369  CG  GLN A 144      91.901  90.220 -36.479  1.00 20.00           C  
ATOM    370  CD  GLN A 144      90.517  90.237 -37.015  1.00 20.00           C  
ATOM    371  OE1 GLN A 144      90.178  90.925 -37.984  1.00 20.00           O  
ATOM    372  NE2 GLN A 144      89.534  89.311 -36.249  1.00 20.00           N  
ATOM    373  N   LEU A 145      93.555  92.263 -35.847  1.00 20.00           N1+
ATOM    374  CA  LEU A 145      94.564  92.211 -36.912  1.00 20.00           C  
ATOM    375  C   LEU A 145      94.457  93.509 -37.633  1.00 20.00           C  
ATOM    376  O   LEU A 145      94.674  94.152 -36.607  1.00 20.00           O  
ATOM    377  CB  LEU A 145      92.828  91.662 -37.975  1.00 20.00           C  
ATOM    378  CG  LEU A 145      92.525  90.151 -37.862  1.00 20.00           C  
ATOM    379  CD1 LEU A 145      91.069  89.899 -38.289  1.00 20.00           C  
ATOM    380  CD2 LEU A 145      93.467  89.333 -38.767  1.00 20.00           C  
ATOM    381  N   TRP A 146      95.317  94.510 -37.462  1.00 20.00           N1+
ATOM    382  CA  TRP A 146      94.960  95.677 -38.205  1.00 20.00           C  
ATOM    383  C   TRP A 146      95.799  95.924 -39.383  1.00 20.00           C  
ATOM    384  O   TRP A 146      96.015  96.567 -38.357  1.00 20.00           O  
ATOM    385  CB  TRP A 146      94.213  94.179 -39.873  1.00 20.00           C  
ATOM    386  CG  TRP A 146      93.814  92.739 -39.986  1.00 20.00           C  
ATOM    387  CD1 TRP A 146      92.913  92.068 -39.161  1.00 20.00           C  
ATOM    388  CD2 TRP A 146      94.236  91.834 -40.941  1.00 20.00           C  
ATOM    389  NE1 TRP A 146      92.824  90.813 -39.607  1.00 20.00           N  
ATOM    390  CE2 TRP A 146      93.601  90.650 -40.672  1.00 20.00           C  
ATOM    391  CE3 TRP A 146      95.109  91.984 -42.008  1.00 20.00           C  
ATOM    392  CZ2 TRP A 146      93.796  89.522 -41.450  1.00 20.00           C  
ATOM    393  CZ3 TRP A 146      95.315  90.858 -42.805  1.00 20.00           C  
ATOM    394  CH2 TRP A 146      94.670  89.647 -42.531  1.00 20.00           C  
ATOM    395  N   VAL A 147      95.350  96.912 -40.148  1.00 20.00           N1+
ATOM    396  CA  VAL A 147      95.857  97.362 -41.399  1.00 20.00           C  
ATOM    397  C   VAL A 147      95.225  98.696 -41.717  1.00 20.00           C  
ATOM    398  O   VAL A 147      95.442  99.339 -40.691  1.00 20.00           O  
ATOM    399  CB  VAL A 147      93.574  96.870 -42.072  1.00 20.00           C  
ATOM    400  CG1 VAL A 147      93.354  97.295 -43.539  1.00 20.00           C  
ATOM    401  CG2 VAL A 147      93.279  95.368 -41.966  1.00 20.00           C  
ATOM    402  N   ASP A 148      95.395  99.072 -42.982  1.00 20.00           N1+
ATOM    403  CA  ASP A 148      94.954 100.238 -43.623  1.00 20.00           C  
ATOM    404  C   ASP A 148      95.093  99.883 -45.062  1.00 20.00           C  
ATOM    405  O   ASP A 148      95.309 100.526 -44.036  1.00 20.00           O  
ATOM    406  CB  ASP A 148      93.412  97.957 -45.321  1.00 20.00           C  
ATOM    407  CG  ASP A 148      92.971  98.347 -46.730  1.00 20.00           C  
ATOM    408  OD1 ASP A 148      91.877  97.943 -47.157  1.00 20.00           O  
ATOM    409  OD2 ASP A 148      93.742  99.183 -47.532  1.00 20.00           O  
ATOM    410  N   SER A 149      94.249 100.279 -45.995  1.00 20.00           N1+
ATOM    411  CA  SER A 149      94.491  99.709 -47.279  1.00 20.00           C  
ATOM    412  C   SER A 149      94.882 100.612 -48.356  1.00 20.00           C  
ATOM    413  O   SER A 149      95.098 101.255 -47.330  1.00 20.00           O  
ATOM    414  CB  SER A 149      93.274  98.680 -48.672  1.00 20.00           C  
ATOM    415  OG  SER A 149      92.334  99.341 -47.839  1.00 20.00           O  
ATOM    416  N   THR A 150      95.007 100.091 -49.561  1.00 20.00           N1+
ATOM    417  CA  THR A 150      95.371 100.878 -50.651  1.00 20.00           C  
ATOM    418  C   THR A 150      94.119 101.497 -51.122  1.00 20.00           C  
ATOM    419  O   THR A 150      94.336 102.139 -50.096  1.00 20.00           O  
ATOM    420  CB  THR A 150      92.517  99.583 -51.422  1.00 20.00           C  
ATOM    421  OG1 THR A 150      92.340  98.171 -51.261  1.00 20.00           O  
ATOM    422  CG2 THR A 150      92.303  99.970 -52.896  1.00 20.00           C  
ATOM    423  N   PRO A 151      94.028 102.866 -51.316  1.00 20.00           N1+
ATOM    424  CA  PRO A 151      92.854 103.424 -51.839  1.00 20.00           C  
ATOM    425  C   PRO A 151      92.862 102.915 -53.222  1.00 20.00           C  
ATOM    426  O   PRO A 151      93.079 103.558 -52.196  1.00 20.00           O  
ATOM    427  CB  PRO A 151      91.221 100.990 -53.414  1.00 20.00           C  
ATOM    428  CG  PRO A 151      90.536 101.458 -52.148  1.00 20.00           C  
ATOM    429  CD  PRO A 151      91.478 100.785 -51.104  1.00 20.00           C  
ATOM    430  N   PRO A 152      91.689 102.669 -53.857  1.00 20.00           N1+
ATOM    431  CA  PRO A 152      91.651 102.111 -55.152  1.00 20.00           C  
ATOM    432  C   PRO A 152      92.178 103.114 -56.085  1.00 20.00           C  
ATOM    433  O   PRO A 152      92.395 103.757 -55.059  1.00 20.00           O  
ATOM    434  CB  PRO A 152      90.537 101.189 -56.277  1.00 20.00           C  
ATOM    435  CG  PRO A 152      89.852 101.657 -55.011  1.00 20.00           C  
ATOM    436  CD  PRO A 152      90.794 100.984 -53.967  1.00 20.00           C  
ATOM    437  N   PRO A 153      92.128 102.916 -57.390  1.00 20.00           N1+
ATOM    438  CA  PRO A 153      92.681 103.925 -58.227  1.00 20.00           C  
ATOM    439  C   PRO A 153      91.833 105.154 -58.326  1.00 20.00           C  
ATOM    440  O   PRO A 153      92.050 105.797 -57.300  1.00 20.00           O  
ATOM    441  CB  PRO A 153      90.192 103.229 -58.518  1.00 20.00           C  
ATOM    442  CG  PRO A 153      89.507 103.697 -57.252  1.00 20.00           C  
ATOM    443  CD  PRO A 153      90.449 103.024 -56.208  1.00 20.00           C  
ATOM    444  N   GLY A 154      92.184 106.078 -59.218  1.00 20.00           N1+
ATOM    445  CA  GLY A 154      91.452 107.305 -59.466  1.00 20.00           C  
ATOM    446  C   GLY A 154      91.352 108.240 -58.298  1.00 20.00           C  
ATOM    447  O   GLY A 154      91.568 108.883 -57.272  1.00 20.00           O  
ATOM    448  N   THR A 155      91.754 107.917 -57.073  1.00 20.00           N1+
ATOM    449  CA  THR A 155      91.602 108.916 -56.057  1.00 20.00           C  
ATOM    450  C   THR A 155      92.684 109.950 -56.190  1.00 20.00           C  
ATOM    451  O   THR A 155      92.901 110.592 -55.164  1.00 20.00           O  
ATOM    452  CB  THR A 155      91.082 108.036 -56.490  1.00 20.00           C  
ATOM    453  OG1 THR A 155      90.905 106.624 -56.329  1.00 20.00           O  
ATOM    454  CG2 THR A 155      90.868 108.423 -57.964  1.00 20.00           C  
ATOM    455  N   ARG A 156      92.809 110.914 -55.278  1.00 20.00           N1+
ATOM    456  CA  ARG A 156      93.843 111.938 -55.357  1.00 20.00           C  
ATOM    457  C   ARG A 156      94.147 112.430 -53.986  1.00 20.00           C  
ATOM    458  O   ARG A 156      94.364 113.073 -52.960  1.00 20.00           O  
ATOM    459  CB  ARG A 156      92.502 110.561 -54.337  1.00 20.00           C  
ATOM    460  CG  ARG A 156      92.322 110.934 -55.825  1.00 20.00           C  
ATOM    461  CD  ARG A 156      90.875 110.637 -56.257  1.00 20.00           C  
ATOM    462  NE  ARG A 156      90.719 110.899 -57.678  1.00 20.00           N  
ATOM    463  CZ  ARG A 156      89.582 110.773 -58.265  1.00 20.00           C  
ATOM    464  NH1 ARG A 156      88.404 110.379 -57.556  1.00 20.00           N  
ATOM    465  NH2 ARG A 156      89.480 111.029 -59.658  1.00 20.00           N  
ATOM    466  N   VAL A 157      94.961 113.446 -53.842  1.00 20.00           N1+
ATOM    467  CA  VAL A 157      95.283 113.902 -52.547  1.00 20.00           C  
ATOM    468  C   VAL A 157      95.037 115.326 -52.605  1.00 20.00           C  
ATOM    469  O   VAL A 157      95.254 115.969 -51.579  1.00 20.00           O  
ATOM    470  CB  VAL A 157      93.386 113.500 -52.960  1.00 20.00           C  
ATOM    471  CG1 VAL A 157      93.166 113.925 -54.427  1.00 20.00           C  
ATOM    472  CG2 VAL A 157      93.091 111.998 -52.854  1.00 20.00           C  
ATOM    473  N   ARG A 158      93.806 115.810 -52.544  1.00 20.00           N1+
ATOM    474  CA  ARG A 158      93.666 117.205 -52.644  1.00 20.00           C  
ATOM    475  C   ARG A 158      94.210 117.932 -51.386  1.00 20.00           C  
ATOM    476  O   ARG A 158      94.427 118.575 -50.360  1.00 20.00           O  
ATOM    477  CB  ARG A 158      92.565 116.063 -51.737  1.00 20.00           C  
ATOM    478  CG  ARG A 158      92.385 116.436 -53.225  1.00 20.00           C  
ATOM    479  CD  ARG A 158      90.938 116.139 -53.657  1.00 20.00           C  
ATOM    480  NE  ARG A 158      90.782 116.401 -55.078  1.00 20.00           N  
ATOM    481  CZ  ARG A 158      89.645 116.275 -55.665  1.00 20.00           C  
ATOM    482  NH1 ARG A 158      88.467 115.881 -54.956  1.00 20.00           N  
ATOM    483  NH2 ARG A 158      89.543 116.531 -57.058  1.00 20.00           N  
ATOM    484  N   ALA A 159      93.808 119.183 -51.135  1.00 20.00           N1+
ATOM    485  CA  ALA A 159      94.178 120.017 -50.019  1.00 20.00           C  
ATOM    486  C   ALA A 159      93.469 121.329 -50.200  1.00 20.00           C  
ATOM    487  O   ALA A 159      93.685 121.972 -49.174  1.00 20.00           O  
ATOM    488  CB  ALA A 159      91.864 119.440 -50.560  1.00 20.00           C  
ATOM    489  N   MET A 160      93.805 122.387 -49.460  1.00 20.00           N1+
ATOM    490  CA  MET A 160      93.163 123.697 -49.520  1.00 20.00           C  
ATOM    491  C   MET A 160      93.632 124.399 -48.279  1.00 20.00           C  
ATOM    492  O   MET A 160      93.848 125.042 -47.253  1.00 20.00           O  
ATOM    493  CB  MET A 160      92.030 122.599 -48.693  1.00 20.00           C  
ATOM    494  CG  MET A 160      91.949 121.252 -49.413  1.00 20.00           C  
ATOM    495  SD  MET A 160      90.249 121.016 -49.981  1.00 20.00           S  
ATOM    496  CE  MET A 160      90.108 119.427 -50.834  1.00 20.00           C  
ATOM    497  N   ALA A 161      92.784 125.180 -47.613  1.00 20.00           N1+
ATOM    498  CA  ALA A 161      93.040 125.824 -46.365  1.00 20.00           C  
ATOM    499  C   ALA A 161      91.834 126.610 -45.954  1.00 20.00           C  
ATOM    500  O   ALA A 161      92.050 127.253 -44.928  1.00 20.00           O  
ATOM    501  CB  ALA A 161      90.229 124.721 -46.314  1.00 20.00           C  
ATOM    502  N   ILE A 162      91.908 127.400 -44.863  1.00 20.00           N1+
ATOM    503  CA  ILE A 162      90.856 128.243 -44.249  1.00 20.00           C  
ATOM    504  C   ILE A 162      91.565 128.958 -43.162  1.00 20.00           C  
ATOM    505  O   ILE A 162      91.781 129.601 -42.136  1.00 20.00           O  
ATOM    506  CB  ILE A 162      89.959 127.058 -43.542  1.00 20.00           C  
ATOM    507  CG1 ILE A 162      89.757 125.533 -43.425  1.00 20.00           C  
ATOM    508  CG2 ILE A 162      89.801 127.480 -45.016  1.00 20.00           C  
ATOM    509  CD1 ILE A 162      88.346 125.151 -43.910  1.00 20.00           C  
ATOM    510  N   TYR A 163      90.933 129.518 -42.146  1.00 20.00           N1+
ATOM    511  CA  TYR A 163      91.788 130.123 -41.188  1.00 20.00           C  
ATOM    512  C   TYR A 163      91.469 129.482 -39.897  1.00 20.00           C  
ATOM    513  O   TYR A 163      91.686 130.125 -38.871  1.00 20.00           O  
ATOM    514  CB  TYR A 163      89.857 127.417 -40.200  1.00 20.00           C  
ATOM    515  CG  TYR A 163      89.504 127.389 -41.671  1.00 20.00           C  
ATOM    516  CD1 TYR A 163      90.297 127.964 -42.658  1.00 20.00           C  
ATOM    517  CD2 TYR A 163      88.352 126.698 -42.031  1.00 20.00           C  
ATOM    518  CE1 TYR A 163      89.934 127.845 -43.997  1.00 20.00           C  
ATOM    519  CE2 TYR A 163      87.992 126.570 -43.366  1.00 20.00           C  
ATOM    520  CZ  TYR A 163      88.786 127.142 -44.351  1.00 20.00           C  
ATOM    521  OH  TYR A 163      88.431 126.998 -45.686  1.00 20.00           O  
ATOM    522  N   LYS A 164      92.376 129.396 -38.933  1.00 20.00           N1+
ATOM    523  CA  LYS A 164      92.031 128.731 -37.713  1.00 20.00           C  
ATOM    524  C   LYS A 164      90.955 129.447 -36.929  1.00 20.00           C  
ATOM    525  O   LYS A 164      91.171 130.090 -35.903  1.00 20.00           O  
ATOM    526  CB  LYS A 164      89.333 127.588 -37.288  1.00 20.00           C  
ATOM    527  CG  LYS A 164      89.167 128.035 -38.754  1.00 20.00           C  
ATOM    528  CD  LYS A 164      87.737 127.746 -39.234  1.00 20.00           C  
ATOM    529  CE  LYS A 164      87.583 128.230 -40.690  1.00 20.00           C  
ATOM    530  NZ  LYS A 164      86.217 127.952 -41.159  1.00 20.00           N1+
ATOM    531  N   GLN A 165      91.141 130.685 -36.441  1.00 20.00           N1+
ATOM    532  CA  GLN A 165      90.102 131.318 -35.621  1.00 20.00           C  
ATOM    533  C   GLN A 165      88.831 131.362 -36.421  1.00 20.00           C  
ATOM    534  O   GLN A 165      89.047 132.005 -35.395  1.00 20.00           O  
ATOM    535  CB  GLN A 165      87.209 129.519 -36.761  1.00 20.00           C  
ATOM    536  CG  GLN A 165      87.058 129.977 -38.218  1.00 20.00           C  
ATOM    537  CD  GLN A 165      85.674 129.994 -38.754  1.00 20.00           C  
ATOM    538  OE1 GLN A 165      85.335 130.682 -39.723  1.00 20.00           O  
ATOM    539  NE2 GLN A 165      84.691 129.068 -37.988  1.00 20.00           N  
ATOM    540  N   SER A 166      87.677 131.047 -35.861  1.00 20.00           N1+
ATOM    541  CA  SER A 166      86.550 130.939 -36.702  1.00 20.00           C  
ATOM    542  C   SER A 166      85.970 132.245 -37.068  1.00 20.00           C  
ATOM    543  O   SER A 166      86.186 132.888 -36.042  1.00 20.00           O  
ATOM    544  CB  SER A 166      84.362 130.313 -37.384  1.00 20.00           C  
ATOM    545  OG  SER A 166      83.422 130.974 -36.551  1.00 20.00           O  
ATOM    546  N   GLN A 167      86.134 133.357 -36.368  1.00 20.00           N1+
ATOM    547  CA  GLN A 167      85.593 134.589 -36.919  1.00 20.00           C  
ATOM    548  C   GLN A 167      86.293 135.017 -38.208  1.00 20.00           C  
ATOM    549  O   GLN A 167      86.509 135.660 -37.182  1.00 20.00           O  
ATOM    550  CB  GLN A 167      84.671 133.174 -38.548  1.00 20.00           C  
ATOM    551  CG  GLN A 167      84.520 133.632 -40.005  1.00 20.00           C  
ATOM    552  CD  GLN A 167      83.136 133.649 -40.541  1.00 20.00           C  
ATOM    553  OE1 GLN A 167      82.797 134.337 -41.510  1.00 20.00           O  
ATOM    554  NE2 GLN A 167      82.153 132.723 -39.775  1.00 20.00           N  
ATOM    555  N   HIS A 168      87.063 134.128 -38.832  1.00 20.00           N1+
ATOM    556  CA  HIS A 168      87.801 134.322 -40.042  1.00 20.00           C  
ATOM    557  C   HIS A 168      87.439 133.138 -40.861  1.00 20.00           C  
ATOM    558  O   HIS A 168      87.655 133.781 -39.835  1.00 20.00           O  
ATOM    559  CB  HIS A 168      85.864 131.433 -41.429  1.00 20.00           C  
ATOM    560  CG  HIS A 168      85.433 130.015 -41.679  1.00 20.00           C  
ATOM    561  ND1 HIS A 168      84.379 129.694 -42.420  1.00 20.00           N  
ATOM    562  CD2 HIS A 168      86.052 128.862 -41.224  1.00 20.00           C  
ATOM    563  CE1 HIS A 168      84.305 128.367 -42.448  1.00 20.00           C  
ATOM    564  NE2 HIS A 168      85.311 127.881 -41.728  1.00 20.00           N  
ATOM    565  N   MET A 169      86.218 132.619 -40.884  1.00 20.00           N1+
ATOM    566  CA  MET A 169      86.091 131.437 -41.750  1.00 20.00           C  
ATOM    567  C   MET A 169      85.458 131.789 -43.062  1.00 20.00           C  
ATOM    568  O   MET A 169      85.674 132.432 -42.036  1.00 20.00           O  
ATOM    569  CB  MET A 169      83.856 129.989 -43.476  1.00 20.00           C  
ATOM    570  CG  MET A 169      83.775 128.642 -44.196  1.00 20.00           C  
ATOM    571  SD  MET A 169      82.075 128.406 -44.764  1.00 20.00           S  
ATOM    572  CE  MET A 169      81.934 126.817 -45.617  1.00 20.00           C  
ATOM    573  N   THR A 170      85.136 133.035 -43.381  1.00 20.00           N1+
ATOM    574  CA  THR A 170      84.471 133.228 -44.638  1.00 20.00           C  
ATOM    575  C   THR A 170      85.420 133.889 -45.529  1.00 20.00           C  
ATOM    576  O   THR A 170      85.637 134.531 -44.503  1.00 20.00           O  
ATOM    577  CB  THR A 170      83.818 131.975 -45.829  1.00 20.00           C  
ATOM    578  OG1 THR A 170      83.641 130.563 -45.668  1.00 20.00           O  
ATOM    579  CG2 THR A 170      83.604 132.362 -47.303  1.00 20.00           C  
ATOM    580  N   GLU A 171      86.680 133.872 -45.179  1.00 20.00           N1+
ATOM    581  CA  GLU A 171      87.641 134.553 -45.958  1.00 20.00           C  
ATOM    582  C   GLU A 171      88.584 133.555 -46.505  1.00 20.00           C  
ATOM    583  O   GLU A 171      88.801 134.198 -45.479  1.00 20.00           O  
ATOM    584  CB  GLU A 171      87.024 131.602 -46.981  1.00 20.00           C  
ATOM    585  CG  GLU A 171      85.841 132.229 -46.234  1.00 20.00           C  
ATOM    586  CD  GLU A 171      84.578 131.680 -46.830  1.00 20.00           C  
ATOM    587  OE1 GLU A 171      83.483 131.902 -46.302  1.00 20.00           O  
ATOM    588  OE2 GLU A 171      84.642 130.897 -47.976  1.00 20.00           O  
ATOM    589  N   VAL A 172      88.942 133.661 -47.777  1.00 20.00           N1+
ATOM    590  CA  VAL A 172      89.652 132.592 -48.349  1.00 20.00           C  
ATOM    591  C   VAL A 172      91.037 132.972 -48.380  1.00 20.00           C  
ATOM    592  O   VAL A 172      91.254 133.615 -47.354  1.00 20.00           O  
ATOM    593  CB  VAL A 172      89.386 131.146 -48.735  1.00 20.00           C  
ATOM    594  CG1 VAL A 172      89.166 131.571 -50.202  1.00 20.00           C  
ATOM    595  CG2 VAL A 172      89.091 129.644 -48.629  1.00 20.00           C  
ATOM    596  N   VAL A 173      91.994 132.087 -48.100  1.00 20.00           N1+
ATOM    597  CA  VAL A 173      93.393 132.453 -48.137  1.00 20.00           C  
ATOM    598  C   VAL A 173      93.807 132.877 -49.559  1.00 20.00           C  
ATOM    599  O   VAL A 173      94.024 133.520 -48.533  1.00 20.00           O  
ATOM    600  CB  VAL A 173      92.156 131.051 -49.914  1.00 20.00           C  
ATOM    601  CG1 VAL A 173      91.936 131.476 -51.381  1.00 20.00           C  
ATOM    602  CG2 VAL A 173      91.861 129.549 -49.808  1.00 20.00           C  
ATOM    603  N   ARG A 174      95.067 133.306 -49.790  1.00 20.00           N1+
ATOM    604  CA  ARG A 174      95.657 133.620 -51.093  1.00 20.00           C  
ATOM    605  C   ARG A 174      96.966 134.360 -50.947  1.00 20.00           C  
ATOM    606  O   ARG A 174      97.183 135.003 -49.921  1.00 20.00           O  
ATOM    607  CB  ARG A 174      95.321 132.491 -51.298  1.00 20.00           C  
ATOM    608  CG  ARG A 174      95.141 132.864 -52.786  1.00 20.00           C  
ATOM    609  CD  ARG A 174      93.694 132.567 -53.218  1.00 20.00           C  
ATOM    610  NE  ARG A 174      93.538 132.829 -54.639  1.00 20.00           N  
ATOM    611  CZ  ARG A 174      92.401 132.703 -55.226  1.00 20.00           C  
ATOM    612  NH1 ARG A 174      91.223 132.309 -54.517  1.00 20.00           N  
ATOM    613  NH2 ARG A 174      92.299 132.959 -56.619  1.00 20.00           N  
ATOM    614  N   ARG A 175      97.798 134.420 -51.984  1.00 20.00           N1+
ATOM    615  CA  ARG A 175      99.050 135.088 -51.855  1.00 20.00           C  
ATOM    616  C   ARG A 175      98.872 136.487 -51.778  1.00 20.00           C  
ATOM    617  O   ARG A 175      99.089 137.130 -50.752  1.00 20.00           O  
ATOM    618  CB  ARG A 175      97.227 134.618 -52.129  1.00 20.00           C  
ATOM    619  CG  ARG A 175      97.047 134.991 -53.617  1.00 20.00           C  
ATOM    620  CD  ARG A 175      95.600 134.694 -54.049  1.00 20.00           C  
ATOM    621  NE  ARG A 175      95.444 134.956 -55.470  1.00 20.00           N  
ATOM    622  CZ  ARG A 175      94.307 134.830 -56.057  1.00 20.00           C  
ATOM    623  NH1 ARG A 175      93.129 134.436 -55.348  1.00 20.00           N  
ATOM    624  NH2 ARG A 175      94.205 135.086 -57.450  1.00 20.00           N  
ATOM    625  N   CYS A 176      99.506 137.198 -50.879  1.00 20.00           N1+
ATOM    626  CA  CYS A 176      99.307 138.581 -50.902  1.00 20.00           C  
ATOM    627  C   CYS A 176      99.828 139.235 -52.225  1.00 20.00           C  
ATOM    628  O   CYS A 176     100.044 139.878 -51.199  1.00 20.00           O  
ATOM    629  CB  CYS A 176      98.231 137.349 -52.609  1.00 20.00           C  
ATOM    630  SG  CYS A 176      98.051 137.924 -54.320  1.00 20.00           S  
ATOM    631  N   PRO A 177      99.282 140.548 -52.559  1.00 20.00           N1+
ATOM    632  CA  PRO A 177      99.532 141.322 -53.756  1.00 20.00           C  
ATOM    633  C   PRO A 177     100.966 141.637 -54.116  1.00 20.00           C  
ATOM    634  O   PRO A 177     101.183 142.280 -53.090  1.00 20.00           O  
ATOM    635  CB  PRO A 177      99.325 139.712 -54.308  1.00 20.00           C  
ATOM    636  CG  PRO A 177      98.640 140.180 -53.042  1.00 20.00           C  
ATOM    637  CD  PRO A 177      99.582 139.507 -51.998  1.00 20.00           C  
ATOM    638  N   HIS A 178     101.967 141.274 -53.353  1.00 20.00           N1+
ATOM    639  CA  HIS A 178     103.315 141.521 -53.737  1.00 20.00           C  
ATOM    640  C   HIS A 178     103.506 140.302 -54.547  1.00 20.00           C  
ATOM    641  O   HIS A 178     103.722 140.945 -53.521  1.00 20.00           O  
ATOM    642  CB  HIS A 178     101.931 138.597 -55.115  1.00 20.00           C  
ATOM    643  CG  HIS A 178     101.500 137.179 -55.365  1.00 20.00           C  
ATOM    644  ND1 HIS A 178     100.446 136.858 -56.106  1.00 20.00           N  
ATOM    645  CD2 HIS A 178     102.119 136.026 -54.910  1.00 20.00           C  
ATOM    646  CE1 HIS A 178     100.372 135.531 -56.134  1.00 20.00           C  
ATOM    647  NE2 HIS A 178     101.378 135.045 -55.414  1.00 20.00           N  
ATOM    648  N   HIS A 179     103.365 139.194 -53.835  1.00 20.00           N1+
ATOM    649  CA  HIS A 179     103.346 137.897 -54.319  1.00 20.00           C  
ATOM    650  C   HIS A 179     102.347 137.723 -55.413  1.00 20.00           C  
ATOM    651  O   HIS A 179     102.563 138.366 -54.387  1.00 20.00           O  
ATOM    652  CB  HIS A 179     100.772 136.018 -55.981  1.00 20.00           C  
ATOM    653  CG  HIS A 179     100.341 134.600 -56.231  1.00 20.00           C  
ATOM    654  ND1 HIS A 179      99.287 134.279 -56.972  1.00 20.00           N  
ATOM    655  CD2 HIS A 179     100.960 133.447 -55.776  1.00 20.00           C  
ATOM    656  CE1 HIS A 179      99.213 132.952 -57.000  1.00 20.00           C  
ATOM    657  NE2 HIS A 179     100.219 132.466 -56.280  1.00 20.00           N  
ATOM    658  N   GLU A 180     101.565 138.708 -55.773  1.00 20.00           N1+
ATOM    659  CA  GLU A 180     100.675 138.449 -56.818  1.00 20.00           C  
ATOM    660  C   GLU A 180     101.340 138.827 -58.093  1.00 20.00           C  
ATOM    661  O   GLU A 180     101.557 139.470 -57.067  1.00 20.00           O  
ATOM    662  CB  GLU A 180      99.780 136.874 -58.569  1.00 20.00           C  
ATOM    663  CG  GLU A 180      98.597 137.501 -57.822  1.00 20.00           C  
ATOM    664  CD  GLU A 180      97.334 136.952 -58.418  1.00 20.00           C  
ATOM    665  OE1 GLU A 180      96.239 137.174 -57.890  1.00 20.00           O  
ATOM    666  OE2 GLU A 180      97.398 136.169 -59.564  1.00 20.00           O  
ATOM    667  N   ARG A 181     101.824 140.041 -58.292  1.00 20.00           N1+
ATOM    668  CA  ARG A 181     102.606 140.257 -59.418  1.00 20.00           C  
ATOM    669  C   ARG A 181     104.045 140.108 -59.086  1.00 20.00           C  
ATOM    670  O   ARG A 181     104.262 140.751 -58.060  1.00 20.00           O  
ATOM    671  CB  ARG A 181     102.400 138.239 -59.437  1.00 20.00           C  
ATOM    672  CG  ARG A 181     102.220 138.612 -60.925  1.00 20.00           C  
ATOM    673  CD  ARG A 181     100.773 138.315 -61.357  1.00 20.00           C  
ATOM    674  NE  ARG A 181     100.617 138.577 -62.778  1.00 20.00           N  
ATOM    675  CZ  ARG A 181      99.480 138.451 -63.365  1.00 20.00           C  
ATOM    676  NH1 ARG A 181      98.302 138.057 -62.656  1.00 20.00           N  
ATOM    677  NH2 ARG A 181      99.378 138.707 -64.758  1.00 20.00           N  
ATOM    678  N   CYS A 182     104.527 139.048 -58.419  1.00 20.00           N1+
ATOM    679  CA  CYS A 182     105.967 138.941 -58.275  1.00 20.00           C  
ATOM    680  C   CYS A 182     106.498 137.916 -59.268  1.00 20.00           C  
ATOM    681  O   CYS A 182     106.714 138.559 -58.242  1.00 20.00           O  
ATOM    682  CB  CYS A 182     104.901 136.030 -59.652  1.00 20.00           C  
ATOM    683  SG  CYS A 182     104.721 136.605 -61.363  1.00 20.00           S  
ATOM    684  N   SER A 183     105.691 137.470 -60.234  1.00 20.00           N1+
ATOM    685  CA  SER A 183     106.127 136.550 -61.237  1.00 20.00           C  
ATOM    686  C   SER A 183     106.901 135.340 -60.722  1.00 20.00           C  
ATOM    687  O   SER A 183     107.117 135.983 -59.696  1.00 20.00           O  
ATOM    688  CB  SER A 183     105.293 133.408 -61.038  1.00 20.00           C  
ATOM    689  OG  SER A 183     104.353 134.069 -60.205  1.00 20.00           O  
ATOM    690  N   ASP A 184     106.397 134.565 -59.769  1.00 20.00           N1+
ATOM    691  CA  ASP A 184     107.093 133.421 -59.372  1.00 20.00           C  
ATOM    692  C   ASP A 184     106.480 132.253 -59.991  1.00 20.00           C  
ATOM    693  O   ASP A 184     106.696 132.896 -58.965  1.00 20.00           O  
ATOM    694  CB  ASP A 184     104.799 130.327 -60.250  1.00 20.00           C  
ATOM    695  CG  ASP A 184     104.358 130.717 -61.659  1.00 20.00           C  
ATOM    696  OD1 ASP A 184     103.264 130.313 -62.086  1.00 20.00           O  
ATOM    697  OD2 ASP A 184     105.129 131.553 -62.461  1.00 20.00           O  
ATOM    698  N   SER A 185     106.040 132.244 -61.260  1.00 20.00           N1+
ATOM    699  CA  SER A 185     105.424 131.057 -61.708  1.00 20.00           C  
ATOM    700  C   SER A 185     106.468 130.157 -61.904  1.00 20.00           C  
ATOM    701  O   SER A 185     106.684 130.800 -60.878  1.00 20.00           O  
ATOM    702  CB  SER A 185     104.860 128.225 -62.220  1.00 20.00           C  
ATOM    703  OG  SER A 185     103.920 128.886 -61.387  1.00 20.00           O  
ATOM    704  N   ASP A 186     106.165 128.913 -61.944  1.00 20.00           N1+
ATOM    705  CA  ASP A 186     107.086 127.918 -62.197  1.00 20.00           C  
ATOM    706  C   ASP A 186     106.680 127.393 -63.474  1.00 20.00           C  
ATOM    707  O   ASP A 186     106.896 128.036 -62.448  1.00 20.00           O  
ATOM    708  CB  ASP A 186     104.999 125.467 -63.733  1.00 20.00           C  
ATOM    709  CG  ASP A 186     104.558 125.857 -65.142  1.00 20.00           C  
ATOM    710  OD1 ASP A 186     103.464 125.453 -65.569  1.00 20.00           O  
ATOM    711  OD2 ASP A 186     105.329 126.693 -65.944  1.00 20.00           O  
ATOM    712  N   GLY A 187     105.758 128.004 -64.179  1.00 20.00           N1+
ATOM    713  CA  GLY A 187     105.446 127.457 -65.408  1.00 20.00           C  
ATOM    714  C   GLY A 187     104.043 127.033 -65.452  1.00 20.00           C  
ATOM    715  O   GLY A 187     104.259 127.676 -64.426  1.00 20.00           O  
ATOM    716  N   LEU A 188     103.286 127.064 -64.361  1.00 20.00           N1+
ATOM    717  CA  LEU A 188     101.942 126.629 -64.510  1.00 20.00           C  
ATOM    718  C   LEU A 188     101.084 126.927 -63.309  1.00 20.00           C  
ATOM    719  O   LEU A 188     101.301 127.570 -62.283  1.00 20.00           O  
ATOM    720  CB  LEU A 188      99.455 125.080 -63.651  1.00 20.00           C  
ATOM    721  CG  LEU A 188      99.152 123.569 -63.538  1.00 20.00           C  
ATOM    722  CD1 LEU A 188      97.696 123.317 -63.965  1.00 20.00           C  
ATOM    723  CD2 LEU A 188     100.094 122.751 -64.443  1.00 20.00           C  
ATOM    724  N   ALA A 189     101.669 127.332 -62.172  1.00 20.00           N1+
ATOM    725  CA  ALA A 189     100.830 127.557 -61.071  1.00 20.00           C  
ATOM    726  C   ALA A 189     100.199 128.793 -61.295  1.00 20.00           C  
ATOM    727  O   ALA A 189     100.415 129.436 -60.269  1.00 20.00           O  
ATOM    728  CB  ALA A 189      98.594 126.904 -61.655  1.00 20.00           C  
ATOM    729  N   PRO A 190      98.816 128.932 -61.163  1.00 20.00           N1+
ATOM    730  CA  PRO A 190      98.175 130.221 -61.206  1.00 20.00           C  
ATOM    731  C   PRO A 190      98.861 131.059 -60.173  1.00 20.00           C  
ATOM    732  O   PRO A 190      99.078 131.702 -59.147  1.00 20.00           O  
ATOM    733  CB  PRO A 190      97.220 129.134 -60.365  1.00 20.00           C  
ATOM    734  CG  PRO A 190      96.535 129.602 -59.099  1.00 20.00           C  
ATOM    735  CD  PRO A 190      97.477 128.929 -58.055  1.00 20.00           C  
ATOM    736  N   PRO A 191      99.175 132.386 -60.386  1.00 20.00           N1+
ATOM    737  CA  PRO A 191     100.012 133.077 -59.512  1.00 20.00           C  
ATOM    738  C   PRO A 191      99.258 133.574 -58.334  1.00 20.00           C  
ATOM    739  O   PRO A 191      99.475 134.217 -57.308  1.00 20.00           O  
ATOM    740  CB  PRO A 191      97.617 131.649 -58.526  1.00 20.00           C  
ATOM    741  CG  PRO A 191      96.932 132.117 -57.260  1.00 20.00           C  
ATOM    742  CD  PRO A 191      97.874 131.444 -56.216  1.00 20.00           C  
ATOM    743  N   GLN A 192      97.923 133.614 -58.227  1.00 20.00           N1+
ATOM    744  CA  GLN A 192      97.301 134.119 -56.985  1.00 20.00           C  
ATOM    745  C   GLN A 192      96.944 132.884 -56.199  1.00 20.00           C  
ATOM    746  O   GLN A 192      97.160 133.527 -55.173  1.00 20.00           O  
ATOM    747  CB  GLN A 192      95.322 131.041 -56.539  1.00 20.00           C  
ATOM    748  CG  GLN A 192      95.171 131.499 -57.996  1.00 20.00           C  
ATOM    749  CD  GLN A 192      93.787 131.516 -58.532  1.00 20.00           C  
ATOM    750  OE1 GLN A 192      93.448 132.204 -59.501  1.00 20.00           O  
ATOM    751  NE2 GLN A 192      92.804 130.590 -57.766  1.00 20.00           N  
ATOM    752  N   HIS A 193      97.868 131.904 -56.153  1.00 20.00           N1+
ATOM    753  CA  HIS A 193      97.529 130.599 -55.638  1.00 20.00           C  
ATOM    754  C   HIS A 193      98.613 130.037 -54.725  1.00 20.00           C  
ATOM    755  O   HIS A 193      98.829 130.680 -53.699  1.00 20.00           O  
ATOM    756  CB  HIS A 193      97.038 128.332 -55.293  1.00 20.00           C  
ATOM    757  CG  HIS A 193      96.607 126.914 -55.543  1.00 20.00           C  
ATOM    758  ND1 HIS A 193      95.553 126.593 -56.284  1.00 20.00           N  
ATOM    759  CD2 HIS A 193      97.226 125.761 -55.088  1.00 20.00           C  
ATOM    760  CE1 HIS A 193      95.479 125.266 -56.312  1.00 20.00           C  
ATOM    761  NE2 HIS A 193      96.485 124.780 -55.592  1.00 20.00           N  
ATOM    762  N   LEU A 194      98.233 129.981 -53.457  1.00 20.00           N1+
ATOM    763  CA  LEU A 194      98.868 129.433 -52.335  1.00 20.00           C  
ATOM    764  C   LEU A 194      99.534 128.091 -52.672  1.00 20.00           C  
ATOM    765  O   LEU A 194      99.751 128.734 -51.646  1.00 20.00           O  
ATOM    766  CB  LEU A 194      97.905 126.244 -53.014  1.00 20.00           C  
ATOM    767  CG  LEU A 194      97.602 124.733 -52.901  1.00 20.00           C  
ATOM    768  CD1 LEU A 194      96.146 124.481 -53.328  1.00 20.00           C  
ATOM    769  CD2 LEU A 194      98.544 123.915 -53.806  1.00 20.00           C  
ATOM    770  N   ILE A 195      98.796 126.985 -52.690  1.00 20.00           N1+
ATOM    771  CA  ILE A 195      99.400 125.679 -52.947  1.00 20.00           C  
ATOM    772  C   ILE A 195     100.146 125.598 -54.288  1.00 20.00           C  
ATOM    773  O   ILE A 195     100.362 126.241 -53.262  1.00 20.00           O  
ATOM    774  CB  ILE A 195      98.540 123.698 -54.668  1.00 20.00           C  
ATOM    775  CG1 ILE A 195      98.338 122.173 -54.551  1.00 20.00           C  
ATOM    776  CG2 ILE A 195      98.382 124.120 -56.142  1.00 20.00           C  
ATOM    777  CD1 ILE A 195      96.927 121.791 -55.036  1.00 20.00           C  
ATOM    778  N   ARG A 196     101.107 124.681 -54.378  1.00 20.00           N1+
ATOM    779  CA  ARG A 196     102.065 124.405 -55.473  1.00 20.00           C  
ATOM    780  C   ARG A 196     102.749 123.160 -55.031  1.00 20.00           C  
ATOM    781  O   ARG A 196     102.966 123.803 -54.005  1.00 20.00           O  
ATOM    782  CB  ARG A 196     101.104 121.291 -55.382  1.00 20.00           C  
ATOM    783  CG  ARG A 196     100.924 121.664 -56.870  1.00 20.00           C  
ATOM    784  CD  ARG A 196      99.477 121.367 -57.302  1.00 20.00           C  
ATOM    785  NE  ARG A 196      99.321 121.629 -58.723  1.00 20.00           N  
ATOM    786  CZ  ARG A 196      98.184 121.503 -59.310  1.00 20.00           C  
ATOM    787  NH1 ARG A 196      97.006 121.109 -58.601  1.00 20.00           N  
ATOM    788  NH2 ARG A 196      98.082 121.759 -60.703  1.00 20.00           N  
ATOM    789  N   VAL A 197     103.613 122.524 -55.830  1.00 20.00           N1+
ATOM    790  CA  VAL A 197     104.225 121.296 -55.371  1.00 20.00           C  
ATOM    791  C   VAL A 197     105.670 121.350 -55.617  1.00 20.00           C  
ATOM    792  O   VAL A 197     105.887 121.993 -54.591  1.00 20.00           O  
ATOM    793  CB  VAL A 197     104.019 119.524 -55.972  1.00 20.00           C  
ATOM    794  CG1 VAL A 197     103.799 119.949 -57.439  1.00 20.00           C  
ATOM    795  CG2 VAL A 197     103.724 118.022 -55.866  1.00 20.00           C  
ATOM    796  N   GLU A 198     106.421 121.786 -54.595  1.00 20.00           N1+
ATOM    797  CA  GLU A 198     107.901 121.722 -54.614  1.00 20.00           C  
ATOM    798  C   GLU A 198     108.321 120.299 -54.537  1.00 20.00           C  
ATOM    799  O   GLU A 198     108.538 120.942 -53.511  1.00 20.00           O  
ATOM    800  CB  GLU A 198     106.761 118.346 -55.013  1.00 20.00           C  
ATOM    801  CG  GLU A 198     105.578 118.973 -54.266  1.00 20.00           C  
ATOM    802  CD  GLU A 198     104.315 118.424 -54.862  1.00 20.00           C  
ATOM    803  OE1 GLU A 198     103.220 118.646 -54.334  1.00 20.00           O  
ATOM    804  OE2 GLU A 198     104.379 117.641 -56.008  1.00 20.00           O  
ATOM    805  N   GLY A 199     109.636 120.011 -54.555  1.00 20.00           N1+
ATOM    806  CA  GLY A 199     110.186 118.669 -54.434  1.00 20.00           C  
ATOM    807  C   GLY A 199     109.793 117.706 -55.560  1.00 20.00           C  
ATOM    808  O   GLY A 199     110.009 118.349 -54.534  1.00 20.00           O  
ATOM    809  N   ASN A 200     109.300 118.131 -56.726  1.00 20.00           N1+
ATOM    810  CA  ASN A 200     108.879 117.156 -57.728  1.00 20.00           C  
ATOM    811  C   ASN A 200     108.860 117.815 -59.052  1.00 20.00           C  
ATOM    812  O   ASN A 200     109.076 118.458 -58.026  1.00 20.00           O  
ATOM    813  CB  ASN A 200     107.209 115.957 -59.372  1.00 20.00           C  
ATOM    814  CG  ASN A 200     106.913 114.472 -59.352  1.00 20.00           C  
ATOM    815  OD1 ASN A 200     105.875 114.059 -58.821  1.00 20.00           O  
ATOM    816  ND2 ASN A 200     107.777 113.561 -59.975  1.00 20.00           N  
ATOM    817  N   LEU A 201     109.193 117.160 -60.157  1.00 20.00           N1+
ATOM    818  CA  LEU A 201     109.055 117.870 -61.369  1.00 20.00           C  
ATOM    819  C   LEU A 201     107.798 117.454 -62.029  1.00 20.00           C  
ATOM    820  O   LEU A 201     108.015 118.097 -61.003  1.00 20.00           O  
ATOM    821  CB  LEU A 201     106.169 115.607 -62.371  1.00 20.00           C  
ATOM    822  CG  LEU A 201     105.866 114.096 -62.258  1.00 20.00           C  
ATOM    823  CD1 LEU A 201     104.410 113.844 -62.685  1.00 20.00           C  
ATOM    824  CD2 LEU A 201     106.808 113.278 -63.163  1.00 20.00           C  
ATOM    825  N   ARG A 202     107.162 116.343 -61.649  1.00 20.00           N1+
ATOM    826  CA  ARG A 202     105.934 115.911 -62.281  1.00 20.00           C  
ATOM    827  C   ARG A 202     104.814 116.696 -61.669  1.00 20.00           C  
ATOM    828  O   ARG A 202     105.031 117.339 -60.643  1.00 20.00           O  
ATOM    829  CB  ARG A 202     103.169 114.827 -62.020  1.00 20.00           C  
ATOM    830  CG  ARG A 202     102.989 115.200 -63.508  1.00 20.00           C  
ATOM    831  CD  ARG A 202     101.542 114.903 -63.940  1.00 20.00           C  
ATOM    832  NE  ARG A 202     101.386 115.165 -65.361  1.00 20.00           N  
ATOM    833  CZ  ARG A 202     100.249 115.039 -65.948  1.00 20.00           C  
ATOM    834  NH1 ARG A 202      99.071 114.645 -65.239  1.00 20.00           N  
ATOM    835  NH2 ARG A 202     100.147 115.295 -67.341  1.00 20.00           N  
ATOM    836  N   VAL A 203     104.886 118.021 -61.588  1.00 20.00           N1+
ATOM    837  CA  VAL A 203     103.808 118.758 -60.980  1.00 20.00           C  
ATOM    838  C   VAL A 203     102.866 119.332 -62.062  1.00 20.00           C  
ATOM    839  O   VAL A 203     103.083 119.975 -61.036  1.00 20.00           O  
ATOM    840  CB  VAL A 203     101.215 117.506 -62.417  1.00 20.00           C  
ATOM    841  CG1 VAL A 203     100.995 117.931 -63.884  1.00 20.00           C  
ATOM    842  CG2 VAL A 203     100.920 116.004 -62.311  1.00 20.00           C  
ATOM    843  N   GLU A 204     101.588 118.975 -62.130  1.00 20.00           N1+
ATOM    844  CA  GLU A 204     100.803 119.603 -63.160  1.00 20.00           C  
ATOM    845  C   GLU A 204      99.748 120.446 -62.478  1.00 20.00           C  
ATOM    846  O   GLU A 204      99.965 121.089 -61.452  1.00 20.00           O  
ATOM    847  CB  GLU A 204      98.188 118.493 -62.954  1.00 20.00           C  
ATOM    848  CG  GLU A 204      97.005 119.120 -62.207  1.00 20.00           C  
ATOM    849  CD  GLU A 204      95.742 118.571 -62.803  1.00 20.00           C  
ATOM    850  OE1 GLU A 204      94.647 118.793 -62.275  1.00 20.00           O  
ATOM    851  OE2 GLU A 204      95.806 117.788 -63.949  1.00 20.00           O  
ATOM    852  N   TYR A 205      99.052 121.386 -63.109  1.00 20.00           N1+
ATOM    853  CA  TYR A 205      98.028 122.077 -62.370  1.00 20.00           C  
ATOM    854  C   TYR A 205      96.902 122.184 -63.271  1.00 20.00           C  
ATOM    855  O   TYR A 205      97.119 122.827 -62.245  1.00 20.00           O  
ATOM    856  CB  TYR A 205      95.290 120.119 -63.574  1.00 20.00           C  
ATOM    857  CG  TYR A 205      94.937 120.091 -65.045  1.00 20.00           C  
ATOM    858  CD1 TYR A 205      95.730 120.666 -66.032  1.00 20.00           C  
ATOM    859  CD2 TYR A 205      93.785 119.400 -65.405  1.00 20.00           C  
ATOM    860  CE1 TYR A 205      95.367 120.547 -67.371  1.00 20.00           C  
ATOM    861  CE2 TYR A 205      93.425 119.272 -66.740  1.00 20.00           C  
ATOM    862  CZ  TYR A 205      94.219 119.844 -67.725  1.00 20.00           C  
ATOM    863  OH  TYR A 205      93.864 119.700 -69.060  1.00 20.00           O  
ATOM    864  N   LEU A 206      95.947 123.085 -63.027  1.00 20.00           N1+
ATOM    865  CA  LEU A 206      94.910 123.242 -63.970  1.00 20.00           C  
ATOM    866  C   LEU A 206      94.098 124.407 -63.559  1.00 20.00           C  
ATOM    867  O   LEU A 206      94.315 125.050 -62.533  1.00 20.00           O  
ATOM    868  CB  LEU A 206      92.469 122.560 -63.901  1.00 20.00           C  
ATOM    869  CG  LEU A 206      92.166 121.049 -63.788  1.00 20.00           C  
ATOM    870  CD1 LEU A 206      90.710 120.797 -64.215  1.00 20.00           C  
ATOM    871  CD2 LEU A 206      93.108 120.231 -64.693  1.00 20.00           C  
ATOM    872  N   ASP A 207      93.760 125.246 -64.502  1.00 20.00           N1+
ATOM    873  CA  ASP A 207      92.925 126.348 -64.301  1.00 20.00           C  
ATOM    874  C   ASP A 207      91.585 125.808 -64.911  1.00 20.00           C  
ATOM    875  O   ASP A 207      91.801 126.451 -63.885  1.00 20.00           O  
ATOM    876  CB  ASP A 207      89.904 123.882 -65.170  1.00 20.00           C  
ATOM    877  CG  ASP A 207      89.463 124.272 -66.579  1.00 20.00           C  
ATOM    878  OD1 ASP A 207      88.369 123.868 -67.006  1.00 20.00           O  
ATOM    879  OD2 ASP A 207      90.234 125.108 -67.381  1.00 20.00           O  
ATOM    880  N   ASP A 208      90.544 125.521 -64.133  1.00 20.00           N1+
ATOM    881  CA  ASP A 208      89.495 124.787 -64.809  1.00 20.00           C  
ATOM    882  C   ASP A 208      88.791 125.626 -65.881  1.00 20.00           C  
ATOM    883  O   ASP A 208      89.007 126.269 -64.855  1.00 20.00           O  
ATOM    884  CB  ASP A 208      87.110 123.700 -66.140  1.00 20.00           C  
ATOM    885  CG  ASP A 208      86.669 124.090 -67.549  1.00 20.00           C  
ATOM    886  OD1 ASP A 208      85.575 123.686 -67.976  1.00 20.00           O  
ATOM    887  OD2 ASP A 208      87.440 124.926 -68.351  1.00 20.00           O  
ATOM    888  N   ARG A 209      88.346 124.985 -66.920  1.00 20.00           N1+
ATOM    889  CA  ARG A 209      87.735 125.547 -67.976  1.00 20.00           C  
ATOM    890  C   ARG A 209      86.358 125.629 -67.548  1.00 20.00           C  
ATOM    891  O   ARG A 209      86.575 126.272 -66.522  1.00 20.00           O  
ATOM    892  CB  ARG A 209      84.713 123.760 -67.899  1.00 20.00           C  
ATOM    893  CG  ARG A 209      84.533 124.133 -69.387  1.00 20.00           C  
ATOM    894  CD  ARG A 209      83.086 123.836 -69.819  1.00 20.00           C  
ATOM    895  NE  ARG A 209      82.930 124.098 -71.240  1.00 20.00           N  
ATOM    896  CZ  ARG A 209      81.793 123.972 -71.827  1.00 20.00           C  
ATOM    897  NH1 ARG A 209      80.615 123.578 -71.118  1.00 20.00           N  
ATOM    898  NH2 ARG A 209      81.691 124.228 -73.220  1.00 20.00           N  
ATOM    899  N   ASN A 210      85.645 124.528 -67.404  1.00 20.00           N1+
ATOM    900  CA  ASN A 210      84.257 124.671 -67.100  1.00 20.00           C  
ATOM    901  C   ASN A 210      84.048 125.101 -65.649  1.00 20.00           C  
ATOM    902  O   ASN A 210      84.264 125.744 -64.623  1.00 20.00           O  
ATOM    903  CB  ASN A 210      82.397 123.243 -65.969  1.00 20.00           C  
ATOM    904  CG  ASN A 210      82.101 121.758 -65.949  1.00 20.00           C  
ATOM    905  OD1 ASN A 210      81.063 121.345 -65.418  1.00 20.00           O  
ATOM    906  ND2 ASN A 210      82.965 120.847 -66.572  1.00 20.00           N  
ATOM    907  N   THR A 211      84.920 124.718 -64.723  1.00 20.00           N1+
ATOM    908  CA  THR A 211      84.629 125.023 -63.377  1.00 20.00           C  
ATOM    909  C   THR A 211      85.648 125.959 -62.786  1.00 20.00           C  
ATOM    910  O   THR A 211      85.865 126.601 -61.760  1.00 20.00           O  
ATOM    911  CB  THR A 211      84.046 124.045 -63.086  1.00 20.00           C  
ATOM    912  OG1 THR A 211      83.869 122.633 -62.925  1.00 20.00           O  
ATOM    913  CG2 THR A 211      83.832 124.432 -64.560  1.00 20.00           C  
ATOM    914  N   PHE A 212      86.458 126.623 -63.619  1.00 20.00           N1+
ATOM    915  CA  PHE A 212      87.474 127.591 -63.290  1.00 20.00           C  
ATOM    916  C   PHE A 212      88.311 127.305 -62.061  1.00 20.00           C  
ATOM    917  O   PHE A 212      88.527 127.948 -61.035  1.00 20.00           O  
ATOM    918  CB  PHE A 212      86.674 125.396 -62.411  1.00 20.00           C  
ATOM    919  CG  PHE A 212      86.427 125.661 -63.895  1.00 20.00           C  
ATOM    920  CD1 PHE A 212      85.120 125.733 -64.362  1.00 20.00           C  
ATOM    921  CD2 PHE A 212      87.482 125.813 -64.792  1.00 20.00           C  
ATOM    922  CE1 PHE A 212      84.868 125.962 -65.710  1.00 20.00           C  
ATOM    923  CE2 PHE A 212      87.233 126.042 -66.141  1.00 20.00           C  
ATOM    924  CZ  PHE A 212      85.924 126.117 -66.601  1.00 20.00           C  
ATOM    925  N   ARG A 213      88.293 126.152 -61.373  1.00 20.00           N1+
ATOM    926  CA  ARG A 213      89.143 126.043 -60.226  1.00 20.00           C  
ATOM    927  C   ARG A 213      90.569 126.040 -60.599  1.00 20.00           C  
ATOM    928  O   ARG A 213      90.786 126.683 -59.573  1.00 20.00           O  
ATOM    929  CB  ARG A 213      88.924 124.171 -60.950  1.00 20.00           C  
ATOM    930  CG  ARG A 213      88.744 124.544 -62.438  1.00 20.00           C  
ATOM    931  CD  ARG A 213      87.297 124.247 -62.870  1.00 20.00           C  
ATOM    932  NE  ARG A 213      87.141 124.509 -64.291  1.00 20.00           N  
ATOM    933  CZ  ARG A 213      86.004 124.383 -64.878  1.00 20.00           C  
ATOM    934  NH1 ARG A 213      84.826 123.989 -64.169  1.00 20.00           N  
ATOM    935  NH2 ARG A 213      85.902 124.639 -66.271  1.00 20.00           N  
ATOM    936  N   HIS A 214      91.396 126.062 -59.567  1.00 20.00           N1+
ATOM    937  CA  HIS A 214      92.800 125.979 -59.648  1.00 20.00           C  
ATOM    938  C   HIS A 214      93.068 124.640 -59.014  1.00 20.00           C  
ATOM    939  O   HIS A 214      93.284 125.283 -57.988  1.00 20.00           O  
ATOM    940  CB  HIS A 214      91.493 122.935 -59.582  1.00 20.00           C  
ATOM    941  CG  HIS A 214      91.062 121.517 -59.832  1.00 20.00           C  
ATOM    942  ND1 HIS A 214      90.008 121.196 -60.573  1.00 20.00           N  
ATOM    943  CD2 HIS A 214      91.681 120.364 -59.377  1.00 20.00           C  
ATOM    944  CE1 HIS A 214      89.934 119.869 -60.601  1.00 20.00           C  
ATOM    945  NE2 HIS A 214      90.940 119.383 -59.881  1.00 20.00           N  
ATOM    946  N   SER A 215      94.334 124.186 -58.823  1.00 20.00           N1+
ATOM    947  CA  SER A 215      94.688 122.883 -58.135  1.00 20.00           C  
ATOM    948  C   SER A 215      96.044 122.417 -58.589  1.00 20.00           C  
ATOM    949  O   SER A 215      96.260 123.060 -57.563  1.00 20.00           O  
ATOM    950  CB  SER A 215      94.436 120.485 -58.905  1.00 20.00           C  
ATOM    951  OG  SER A 215      93.496 121.146 -58.072  1.00 20.00           O  
ATOM    952  N   VAL A 216      96.323 121.093 -58.505  1.00 20.00           N1+
ATOM    953  CA  VAL A 216      97.532 120.448 -58.958  1.00 20.00           C  
ATOM    954  C   VAL A 216      97.218 118.935 -59.067  1.00 20.00           C  
ATOM    955  O   VAL A 216      97.435 119.578 -58.041  1.00 20.00           O  
ATOM    956  CB  VAL A 216      95.567 117.109 -59.422  1.00 20.00           C  
ATOM    957  CG1 VAL A 216      95.347 117.534 -60.889  1.00 20.00           C  
ATOM    958  CG2 VAL A 216      95.272 115.607 -59.316  1.00 20.00           C  
ATOM    959  N   VAL A 217      98.175 117.969 -59.069  1.00 20.00           N1+
ATOM    960  CA  VAL A 217      97.933 116.502 -59.089  1.00 20.00           C  
ATOM    961  C   VAL A 217      99.279 115.939 -58.920  1.00 20.00           C  
ATOM    962  O   VAL A 217      99.496 116.582 -57.894  1.00 20.00           O  
ATOM    963  CB  VAL A 217      97.628 114.113 -59.275  1.00 20.00           C  
ATOM    964  CG1 VAL A 217      97.408 114.538 -60.742  1.00 20.00           C  
ATOM    965  CG2 VAL A 217      97.333 112.611 -59.169  1.00 20.00           C  
ATOM    966  N   VAL A 218      99.515 114.724 -58.456  1.00 20.00           N1+
ATOM    967  CA  VAL A 218     100.874 114.249 -58.500  1.00 20.00           C  
ATOM    968  C   VAL A 218     100.791 112.791 -58.732  1.00 20.00           C  
ATOM    969  O   VAL A 218     101.008 113.434 -57.706  1.00 20.00           O  
ATOM    970  CB  VAL A 218      99.140 110.965 -59.087  1.00 20.00           C  
ATOM    971  CG1 VAL A 218      98.920 111.390 -60.554  1.00 20.00           C  
ATOM    972  CG2 VAL A 218      98.845 109.463 -58.981  1.00 20.00           C  
ATOM    973  N   PRO A 219     101.684 112.125 -59.594  1.00 20.00           N1+
ATOM    974  CA  PRO A 219     101.708 110.676 -59.705  1.00 20.00           C  
ATOM    975  C   PRO A 219     101.871 110.104 -58.359  1.00 20.00           C  
ATOM    976  O   PRO A 219     102.088 110.747 -57.333  1.00 20.00           O  
ATOM    977  CB  PRO A 219     100.230 108.179 -58.551  1.00 20.00           C  
ATOM    978  CG  PRO A 219      99.545 108.647 -57.285  1.00 20.00           C  
ATOM    979  CD  PRO A 219     100.487 107.974 -56.241  1.00 20.00           C  
ATOM    980  N   TYR A 220     100.946 109.307 -57.820  1.00 20.00           N1+
ATOM    981  CA  TYR A 220     101.087 108.739 -56.494  1.00 20.00           C  
ATOM    982  C   TYR A 220     102.148 107.676 -56.493  1.00 20.00           C  
ATOM    983  O   TYR A 220     102.365 108.319 -55.467  1.00 20.00           O  
ATOM    984  CB  TYR A 220     100.536 105.611 -56.796  1.00 20.00           C  
ATOM    985  CG  TYR A 220     100.183 105.583 -58.267  1.00 20.00           C  
ATOM    986  CD1 TYR A 220     100.976 106.158 -59.254  1.00 20.00           C  
ATOM    987  CD2 TYR A 220      99.031 104.892 -58.627  1.00 20.00           C  
ATOM    988  CE1 TYR A 220     100.613 106.039 -60.593  1.00 20.00           C  
ATOM    989  CE2 TYR A 220      98.671 104.764 -59.962  1.00 20.00           C  
ATOM    990  CZ  TYR A 220      99.465 105.336 -60.947  1.00 20.00           C  
ATOM    991  OH  TYR A 220      99.110 105.192 -62.282  1.00 20.00           O  
ATOM    992  N   GLU A 221     103.409 108.000 -56.150  1.00 20.00           N1+
ATOM    993  CA  GLU A 221     104.460 107.045 -55.909  1.00 20.00           C  
ATOM    994  C   GLU A 221     104.032 106.120 -54.882  1.00 20.00           C  
ATOM    995  O   GLU A 221     104.249 106.763 -53.856  1.00 20.00           O  
ATOM    996  CB  GLU A 221     102.472 104.167 -55.358  1.00 20.00           C  
ATOM    997  CG  GLU A 221     101.289 104.794 -54.611  1.00 20.00           C  
ATOM    998  CD  GLU A 221     100.026 104.245 -55.207  1.00 20.00           C  
ATOM    999  OE1 GLU A 221      98.931 104.467 -54.679  1.00 20.00           O  
ATOM   1000  OE2 GLU A 221     100.090 103.462 -56.353  1.00 20.00           O  
ATOM   1001  N   PRO A 222     104.190 104.763 -55.112  1.00 20.00           N1+
ATOM   1002  CA  PRO A 222     104.175 103.828 -54.089  1.00 20.00           C  
ATOM   1003  C   PRO A 222     105.103 104.283 -53.046  1.00 20.00           C  
ATOM   1004  O   PRO A 222     105.320 104.926 -52.020  1.00 20.00           O  
ATOM   1005  CB  PRO A 222     103.462 102.358 -53.238  1.00 20.00           C  
ATOM   1006  CG  PRO A 222     102.777 102.826 -51.972  1.00 20.00           C  
ATOM   1007  CD  PRO A 222     103.719 102.153 -50.928  1.00 20.00           C  
ATOM   1008  N   PRO A 223     104.736 104.203 -51.704  1.00 20.00           N1+
ATOM   1009  CA  PRO A 223     105.670 104.325 -50.650  1.00 20.00           C  
ATOM   1010  C   PRO A 223     106.883 103.490 -50.883  1.00 20.00           C  
ATOM   1011  O   PRO A 223     107.100 104.133 -49.857  1.00 20.00           O  
ATOM   1012  CB  PRO A 223     105.242 101.565 -51.075  1.00 20.00           C  
ATOM   1013  CG  PRO A 223     104.557 102.033 -49.809  1.00 20.00           C  
ATOM   1014  CD  PRO A 223     105.499 101.360 -48.765  1.00 20.00           C  
ATOM   1015  N   GLU A 224     107.869 103.489 -49.987  1.00 20.00           N1+
ATOM   1016  CA  GLU A 224     108.976 102.584 -50.225  1.00 20.00           C  
ATOM   1017  C   GLU A 224     108.460 101.325 -49.619  1.00 20.00           C  
ATOM   1018  O   GLU A 224     108.677 101.968 -48.593  1.00 20.00           O  
ATOM   1019  CB  GLU A 224     106.900  99.372 -50.095  1.00 20.00           C  
ATOM   1020  CG  GLU A 224     105.717  99.999 -49.348  1.00 20.00           C  
ATOM   1021  CD  GLU A 224     104.454  99.450 -49.944  1.00 20.00           C  
ATOM   1022  OE1 GLU A 224     103.359  99.672 -49.416  1.00 20.00           O  
ATOM   1023  OE2 GLU A 224     104.518  98.667 -51.090  1.00 20.00           O  
ATOM   1024  N   VAL A 225     109.140 100.213 -49.395  1.00 20.00           N1+
ATOM   1025  CA  VAL A 225     108.501  99.262 -48.534  1.00 20.00           C  
ATOM   1026  C   VAL A 225     108.991  99.628 -47.149  1.00 20.00           C  
ATOM   1027  O   VAL A 225     109.208 100.271 -46.123  1.00 20.00           O  
ATOM   1028  CB  VAL A 225     107.340  97.802 -47.504  1.00 20.00           C  
ATOM   1029  CG1 VAL A 225     107.120  98.227 -48.971  1.00 20.00           C  
ATOM   1030  CG2 VAL A 225     107.045  96.300 -47.398  1.00 20.00           C  
ATOM   1031  N   GLY A 226     109.534 100.829 -46.963  1.00 20.00           N1+
ATOM   1032  CA  GLY A 226     110.098 101.128 -45.692  1.00 20.00           C  
ATOM   1033  C   GLY A 226     109.316 102.088 -44.910  1.00 20.00           C  
ATOM   1034  O   GLY A 226     109.532 102.731 -43.884  1.00 20.00           O  
ATOM   1035  N   SER A 227     108.189 102.587 -45.376  1.00 20.00           N1+
ATOM   1036  CA  SER A 227     107.479 103.497 -44.537  1.00 20.00           C  
ATOM   1037  C   SER A 227     106.129 103.577 -45.037  1.00 20.00           C  
ATOM   1038  O   SER A 227     106.345 104.220 -44.011  1.00 20.00           O  
ATOM   1039  CB  SER A 227     104.521 101.645 -45.353  1.00 20.00           C  
ATOM   1040  OG  SER A 227     103.581 102.306 -44.520  1.00 20.00           O  
ATOM   1041  N   ASP A 228     105.163 103.267 -44.183  1.00 20.00           N1+
ATOM   1042  CA  ASP A 228     103.770 103.102 -44.461  1.00 20.00           C  
ATOM   1043  C   ASP A 228     103.088 104.393 -45.171  1.00 20.00           C  
ATOM   1044  O   ASP A 228     103.304 105.036 -44.145  1.00 20.00           O  
ATOM   1045  CB  ASP A 228     101.407 102.467 -45.430  1.00 20.00           C  
ATOM   1046  CG  ASP A 228     100.966 102.857 -46.839  1.00 20.00           C  
ATOM   1047  OD1 ASP A 228      99.872 102.453 -47.266  1.00 20.00           O  
ATOM   1048  OD2 ASP A 228     101.737 103.693 -47.641  1.00 20.00           O  
ATOM   1049  N   CYS A 229     103.820 105.380 -45.727  1.00 20.00           N1+
ATOM   1050  CA  CYS A 229     103.106 106.562 -46.293  1.00 20.00           C  
ATOM   1051  C   CYS A 229     103.842 107.234 -47.411  1.00 20.00           C  
ATOM   1052  O   CYS A 229     104.058 107.877 -46.385  1.00 20.00           O  
ATOM   1053  CB  CYS A 229     102.245 105.348 -47.795  1.00 20.00           C  
ATOM   1054  SG  CYS A 229     102.065 105.923 -49.506  1.00 20.00           S  
ATOM   1055  N   THR A 230     103.410 108.474 -47.764  1.00 20.00           N1+
ATOM   1056  CA  THR A 230     103.910 109.283 -48.858  1.00 20.00           C  
ATOM   1057  C   THR A 230     103.596 110.757 -48.551  1.00 20.00           C  
ATOM   1058  O   THR A 230     103.813 111.399 -47.525  1.00 20.00           O  
ATOM   1059  CB  THR A 230     101.994 108.843 -48.851  1.00 20.00           C  
ATOM   1060  OG1 THR A 230     101.817 107.431 -48.690  1.00 20.00           O  
ATOM   1061  CG2 THR A 230     101.780 109.230 -50.325  1.00 20.00           C  
ATOM   1062  N   THR A 231     104.273 111.368 -47.601  1.00 20.00           N1+
ATOM   1063  CA  THR A 231     103.991 112.729 -47.225  1.00 20.00           C  
ATOM   1064  C   THR A 231     104.285 113.686 -48.351  1.00 20.00           C  
ATOM   1065  O   THR A 231     104.502 114.328 -47.325  1.00 20.00           O  
ATOM   1066  CB  THR A 231     102.683 111.772 -48.651  1.00 20.00           C  
ATOM   1067  OG1 THR A 231     102.506 110.360 -48.490  1.00 20.00           O  
ATOM   1068  CG2 THR A 231     102.469 112.159 -50.125  1.00 20.00           C  
ATOM   1069  N   ILE A 232     103.368 114.559 -48.759  1.00 20.00           N1+
ATOM   1070  CA  ILE A 232     103.746 115.431 -49.812  1.00 20.00           C  
ATOM   1071  C   ILE A 232     104.205 116.737 -49.231  1.00 20.00           C  
ATOM   1072  O   ILE A 232     104.421 117.380 -48.205  1.00 20.00           O  
ATOM   1073  CB  ILE A 232     102.599 114.837 -49.611  1.00 20.00           C  
ATOM   1074  CG1 ILE A 232     102.397 113.312 -49.494  1.00 20.00           C  
ATOM   1075  CG2 ILE A 232     102.441 115.259 -51.085  1.00 20.00           C  
ATOM   1076  CD1 ILE A 232     100.986 112.930 -49.979  1.00 20.00           C  
ATOM   1077  N   HIS A 233     104.855 117.597 -49.999  1.00 20.00           N1+
ATOM   1078  CA  HIS A 233     105.436 118.859 -49.536  1.00 20.00           C  
ATOM   1079  C   HIS A 233     104.600 119.974 -49.983  1.00 20.00           C  
ATOM   1080  O   HIS A 233     104.816 120.617 -48.957  1.00 20.00           O  
ATOM   1081  CB  HIS A 233     103.025 118.269 -50.551  1.00 20.00           C  
ATOM   1082  CG  HIS A 233     102.594 116.851 -50.801  1.00 20.00           C  
ATOM   1083  ND1 HIS A 233     101.540 116.530 -51.542  1.00 20.00           N  
ATOM   1084  CD2 HIS A 233     103.213 115.698 -50.346  1.00 20.00           C  
ATOM   1085  CE1 HIS A 233     101.466 115.203 -51.570  1.00 20.00           C  
ATOM   1086  NE2 HIS A 233     102.472 114.717 -50.850  1.00 20.00           N  
ATOM   1087  N   TYR A 234     103.643 120.443 -49.184  1.00 20.00           N1+
ATOM   1088  CA  TYR A 234     102.965 121.594 -49.643  1.00 20.00           C  
ATOM   1089  C   TYR A 234     103.739 122.831 -49.313  1.00 20.00           C  
ATOM   1090  O   TYR A 234     103.956 123.474 -48.287  1.00 20.00           O  
ATOM   1091  CB  TYR A 234     102.127 120.766 -49.616  1.00 20.00           C  
ATOM   1092  CG  TYR A 234     101.774 120.738 -51.087  1.00 20.00           C  
ATOM   1093  CD1 TYR A 234     102.567 121.313 -52.074  1.00 20.00           C  
ATOM   1094  CD2 TYR A 234     100.622 120.047 -51.447  1.00 20.00           C  
ATOM   1095  CE1 TYR A 234     102.204 121.194 -53.413  1.00 20.00           C  
ATOM   1096  CE2 TYR A 234     100.262 119.919 -52.782  1.00 20.00           C  
ATOM   1097  CZ  TYR A 234     101.056 120.491 -53.767  1.00 20.00           C  
ATOM   1098  OH  TYR A 234     100.701 120.347 -55.102  1.00 20.00           O  
ATOM   1099  N   ASN A 235     103.317 124.003 -49.802  1.00 20.00           N1+
ATOM   1100  CA  ASN A 235     104.073 125.227 -49.446  1.00 20.00           C  
ATOM   1101  C   ASN A 235     103.034 126.239 -49.620  1.00 20.00           C  
ATOM   1102  O   ASN A 235     103.250 126.882 -48.594  1.00 20.00           O  
ATOM   1103  CB  ASN A 235     101.383 124.381 -49.940  1.00 20.00           C  
ATOM   1104  CG  ASN A 235     101.087 122.896 -49.920  1.00 20.00           C  
ATOM   1105  OD1 ASN A 235     100.049 122.483 -49.389  1.00 20.00           O  
ATOM   1106  ND2 ASN A 235     101.951 121.985 -50.543  1.00 20.00           N  
ATOM   1107  N   TYR A 236     102.292 126.744 -48.652  1.00 20.00           N1+
ATOM   1108  CA  TYR A 236     101.290 127.705 -49.044  1.00 20.00           C  
ATOM   1109  C   TYR A 236     102.018 128.945 -49.570  1.00 20.00           C  
ATOM   1110  O   TYR A 236     102.235 129.588 -48.544  1.00 20.00           O  
ATOM   1111  CB  TYR A 236     100.406 126.880 -49.873  1.00 20.00           C  
ATOM   1112  CG  TYR A 236     100.053 126.852 -51.344  1.00 20.00           C  
ATOM   1113  CD1 TYR A 236     100.846 127.427 -52.331  1.00 20.00           C  
ATOM   1114  CD2 TYR A 236      98.901 126.161 -51.704  1.00 20.00           C  
ATOM   1115  CE1 TYR A 236     100.483 127.308 -53.670  1.00 20.00           C  
ATOM   1116  CE2 TYR A 236      98.541 126.033 -53.039  1.00 20.00           C  
ATOM   1117  CZ  TYR A 236      99.335 126.605 -54.024  1.00 20.00           C  
ATOM   1118  OH  TYR A 236      98.980 126.461 -55.359  1.00 20.00           O  
ATOM   1119  N   MET A 237     101.576 129.670 -50.607  1.00 20.00           N1+
ATOM   1120  CA  MET A 237     102.476 130.724 -51.014  1.00 20.00           C  
ATOM   1121  C   MET A 237     102.080 132.048 -50.402  1.00 20.00           C  
ATOM   1122  O   MET A 237     102.296 132.691 -49.376  1.00 20.00           O  
ATOM   1123  CB  MET A 237     100.478 130.248 -50.816  1.00 20.00           C  
ATOM   1124  CG  MET A 237     100.397 128.901 -51.536  1.00 20.00           C  
ATOM   1125  SD  MET A 237      98.697 128.665 -52.104  1.00 20.00           S  
ATOM   1126  CE  MET A 237      98.556 127.076 -52.957  1.00 20.00           C  
ATOM   1127  N   CYS A 238     101.275 132.167 -49.347  1.00 20.00           N1+
ATOM   1128  CA  CYS A 238     100.947 133.476 -48.912  1.00 20.00           C  
ATOM   1129  C   CYS A 238      99.860 133.409 -47.964  1.00 20.00           C  
ATOM   1130  O   CYS A 238     100.076 134.052 -46.938  1.00 20.00           O  
ATOM   1131  CB  CYS A 238      98.263 131.523 -48.348  1.00 20.00           C  
ATOM   1132  SG  CYS A 238      98.083 132.098 -50.059  1.00 20.00           S  
ATOM   1133  N   ASN A 239     100.070 134.075 -46.867  1.00 20.00           N1+
ATOM   1134  CA  ASN A 239      99.240 134.124 -45.770  1.00 20.00           C  
ATOM   1135  C   ASN A 239      97.861 134.405 -46.127  1.00 20.00           C  
ATOM   1136  O   ASN A 239      98.077 135.048 -45.101  1.00 20.00           O  
ATOM   1137  CB  ASN A 239      96.210 132.547 -46.447  1.00 20.00           C  
ATOM   1138  CG  ASN A 239      95.914 131.062 -46.427  1.00 20.00           C  
ATOM   1139  OD1 ASN A 239      94.876 130.649 -45.896  1.00 20.00           O  
ATOM   1140  ND2 ASN A 239      96.778 130.151 -47.050  1.00 20.00           N  
ATOM   1141  N   SER A 240      96.933 134.100 -45.218  1.00 20.00           N1+
ATOM   1142  CA  SER A 240      95.523 134.343 -45.295  1.00 20.00           C  
ATOM   1143  C   SER A 240      95.262 135.728 -45.583  1.00 20.00           C  
ATOM   1144  O   SER A 240      95.478 136.371 -44.557  1.00 20.00           O  
ATOM   1145  CB  SER A 240      93.654 133.796 -45.899  1.00 20.00           C  
ATOM   1146  OG  SER A 240      92.714 134.457 -45.066  1.00 20.00           O  
ATOM   1147  N   SER A 241      94.387 136.274 -44.764  1.00 20.00           N1+
ATOM   1148  CA  SER A 241      94.097 137.568 -44.773  1.00 20.00           C  
ATOM   1149  C   SER A 241      93.349 137.955 -46.087  1.00 20.00           C  
ATOM   1150  O   SER A 241      93.565 138.598 -45.061  1.00 20.00           O  
ATOM   1151  CB  SER A 241      91.741 136.023 -46.403  1.00 20.00           C  
ATOM   1152  OG  SER A 241      90.801 136.684 -45.570  1.00 20.00           O  
ATOM   1153  N   CYS A 242      93.338 139.181 -46.674  1.00 20.00           N1+
ATOM   1154  CA  CYS A 242      93.939 140.404 -46.223  1.00 20.00           C  
ATOM   1155  C   CYS A 242      94.273 141.219 -47.329  1.00 20.00           C  
ATOM   1156  O   CYS A 242      94.489 141.862 -46.303  1.00 20.00           O  
ATOM   1157  CB  CYS A 242      92.676 139.333 -47.713  1.00 20.00           C  
ATOM   1158  SG  CYS A 242      92.496 139.908 -49.424  1.00 20.00           S  
ATOM   1159  N   MET A 243      95.180 140.883 -48.235  1.00 20.00           N1+
ATOM   1160  CA  MET A 243      95.961 139.700 -48.201  1.00 20.00           C  
ATOM   1161  C   MET A 243      97.106 139.889 -47.187  1.00 20.00           C  
ATOM   1162  O   MET A 243      97.322 140.532 -46.161  1.00 20.00           O  
ATOM   1163  CB  MET A 243      95.504 138.089 -47.601  1.00 20.00           C  
ATOM   1164  CG  MET A 243      95.423 136.742 -48.321  1.00 20.00           C  
ATOM   1165  SD  MET A 243      93.723 136.506 -48.889  1.00 20.00           S  
ATOM   1166  CE  MET A 243      93.582 134.917 -49.742  1.00 20.00           C  
ATOM   1167  N   GLY A 244      96.806 140.684 -46.107  1.00 20.00           N1+
ATOM   1168  CA  GLY A 244      97.615 140.991 -44.910  1.00 20.00           C  
ATOM   1169  C   GLY A 244      96.685 141.163 -43.614  1.00 20.00           C  
ATOM   1170  O   GLY A 244      96.901 141.806 -42.588  1.00 20.00           O  
ATOM   1171  N   GLY A 245      95.329 141.051 -43.651  1.00 20.00           N1+
ATOM   1172  CA  GLY A 245      94.421 141.129 -42.430  1.00 20.00           C  
ATOM   1173  C   GLY A 245      93.044 140.430 -42.577  1.00 20.00           C  
ATOM   1174  O   GLY A 245      93.260 141.073 -41.551  1.00 20.00           O  
ATOM   1175  N   MET A 246      91.935 141.189 -42.588  1.00 20.00           N1+
ATOM   1176  CA  MET A 246      90.584 140.707 -42.583  1.00 20.00           C  
ATOM   1177  C   MET A 246      89.883 140.793 -43.915  1.00 20.00           C  
ATOM   1178  O   MET A 246      90.099 141.436 -42.889  1.00 20.00           O  
ATOM   1179  CB  MET A 246      88.281 138.993 -44.329  1.00 20.00           C  
ATOM   1180  CG  MET A 246      88.200 137.646 -45.049  1.00 20.00           C  
ATOM   1181  SD  MET A 246      86.500 137.410 -45.617  1.00 20.00           S  
ATOM   1182  CE  MET A 246      86.359 135.821 -46.470  1.00 20.00           C  
ATOM   1183  N   ASN A 247      90.371 140.241 -45.007  1.00 20.00           N1+
ATOM   1184  CA  ASN A 247      89.841 140.220 -46.403  1.00 20.00           C  
ATOM   1185  C   ASN A 247      88.433 140.678 -46.707  1.00 20.00           C  
ATOM   1186  O   ASN A 247      88.649 141.321 -45.681  1.00 20.00           O  
ATOM   1187  CB  ASN A 247      86.782 138.820 -47.027  1.00 20.00           C  
ATOM   1188  CG  ASN A 247      86.486 137.335 -47.007  1.00 20.00           C  
ATOM   1189  OD1 ASN A 247      85.448 136.922 -46.476  1.00 20.00           O  
ATOM   1190  ND2 ASN A 247      87.350 136.424 -47.630  1.00 20.00           N  
ATOM   1191  N   ARG A 248      87.888 141.648 -45.993  1.00 20.00           N1+
ATOM   1192  CA  ARG A 248      86.616 142.210 -46.207  1.00 20.00           C  
ATOM   1193  C   ARG A 248      85.558 141.503 -45.502  1.00 20.00           C  
ATOM   1194  O   ARG A 248      85.775 142.146 -44.476  1.00 20.00           O  
ATOM   1195  CB  ARG A 248      83.913 139.634 -45.853  1.00 20.00           C  
ATOM   1196  CG  ARG A 248      83.733 140.007 -47.341  1.00 20.00           C  
ATOM   1197  CD  ARG A 248      82.286 139.710 -47.773  1.00 20.00           C  
ATOM   1198  NE  ARG A 248      82.130 139.972 -49.194  1.00 20.00           N  
ATOM   1199  CZ  ARG A 248      80.993 139.846 -49.781  1.00 20.00           C  
ATOM   1200  NH1 ARG A 248      79.815 139.452 -49.072  1.00 20.00           N  
ATOM   1201  NH2 ARG A 248      80.891 140.102 -51.174  1.00 20.00           N  
ATOM   1202  N   ARG A 249      85.773 140.691 -44.467  1.00 20.00           N1+
ATOM   1203  CA  ARG A 249      84.565 140.280 -43.829  1.00 20.00           C  
ATOM   1204  C   ARG A 249      84.296 141.475 -43.007  1.00 20.00           C  
ATOM   1205  O   ARG A 249      84.513 142.118 -41.981  1.00 20.00           O  
ATOM   1206  CB  ARG A 249      82.651 139.606 -43.358  1.00 20.00           C  
ATOM   1207  CG  ARG A 249      82.471 139.979 -44.846  1.00 20.00           C  
ATOM   1208  CD  ARG A 249      81.024 139.682 -45.278  1.00 20.00           C  
ATOM   1209  NE  ARG A 249      80.868 139.944 -46.699  1.00 20.00           N  
ATOM   1210  CZ  ARG A 249      79.731 139.818 -47.286  1.00 20.00           C  
ATOM   1211  NH1 ARG A 249      78.553 139.424 -46.577  1.00 20.00           N  
ATOM   1212  NH2 ARG A 249      79.629 140.074 -48.679  1.00 20.00           N  
ATOM   1213  N   PRO A 250      83.127 141.755 -42.413  1.00 20.00           N1+
ATOM   1214  CA  PRO A 250      83.054 142.858 -41.478  1.00 20.00           C  
ATOM   1215  C   PRO A 250      83.595 142.330 -40.187  1.00 20.00           C  
ATOM   1216  O   PRO A 250      83.812 142.973 -39.161  1.00 20.00           O  
ATOM   1217  CB  PRO A 250      81.954 140.405 -40.379  1.00 20.00           C  
ATOM   1218  CG  PRO A 250      81.269 140.873 -39.113  1.00 20.00           C  
ATOM   1219  CD  PRO A 250      82.211 140.200 -38.069  1.00 20.00           C  
ATOM   1220  N   ILE A 251      83.489 142.992 -39.026  1.00 20.00           N1+
ATOM   1221  CA  ILE A 251      84.041 142.373 -37.816  1.00 20.00           C  
ATOM   1222  C   ILE A 251      83.318 142.777 -36.602  1.00 20.00           C  
ATOM   1223  O   ILE A 251      83.534 143.420 -35.576  1.00 20.00           O  
ATOM   1224  CB  ILE A 251      81.712 140.877 -36.982  1.00 20.00           C  
ATOM   1225  CG1 ILE A 251      81.510 139.352 -36.865  1.00 20.00           C  
ATOM   1226  CG2 ILE A 251      81.554 141.299 -38.456  1.00 20.00           C  
ATOM   1227  CD1 ILE A 251      80.099 138.970 -37.350  1.00 20.00           C  
ATOM   1228  N   LEU A 252      83.725 142.341 -35.406  1.00 20.00           N1+
ATOM   1229  CA  LEU A 252      82.996 142.801 -34.285  1.00 20.00           C  
ATOM   1230  C   LEU A 252      83.902 142.930 -33.121  1.00 20.00           C  
ATOM   1231  O   LEU A 252      84.119 143.573 -32.095  1.00 20.00           O  
ATOM   1232  CB  LEU A 252      82.273 141.083 -33.463  1.00 20.00           C  
ATOM   1233  CG  LEU A 252      81.970 139.572 -33.350  1.00 20.00           C  
ATOM   1234  CD1 LEU A 252      80.514 139.320 -33.777  1.00 20.00           C  
ATOM   1235  CD2 LEU A 252      82.912 138.754 -34.255  1.00 20.00           C  
ATOM   1236  N   THR A 253      83.790 143.987 -32.326  1.00 20.00           N1+
ATOM   1237  CA  THR A 253      84.643 144.078 -31.198  1.00 20.00           C  
ATOM   1238  C   THR A 253      83.739 144.088 -30.025  1.00 20.00           C  
ATOM   1239  O   THR A 253      83.956 144.730 -28.999  1.00 20.00           O  
ATOM   1240  CB  THR A 253      82.137 142.174 -30.325  1.00 20.00           C  
ATOM   1241  OG1 THR A 253      81.960 140.762 -30.164  1.00 20.00           O  
ATOM   1242  CG2 THR A 253      81.923 142.561 -31.799  1.00 20.00           C  
ATOM   1243  N   ILE A 254      83.804 143.051 -29.210  1.00 20.00           N1+
ATOM   1244  CA  ILE A 254      83.051 142.941 -28.035  1.00 20.00           C  
ATOM   1245  C   ILE A 254      83.882 143.499 -26.926  1.00 20.00           C  
ATOM   1246  O   ILE A 254      84.098 144.142 -25.900  1.00 20.00           O  
ATOM   1247  CB  ILE A 254      82.276 141.599 -27.306  1.00 20.00           C  
ATOM   1248  CG1 ILE A 254      82.074 140.074 -27.189  1.00 20.00           C  
ATOM   1249  CG2 ILE A 254      82.118 142.021 -28.780  1.00 20.00           C  
ATOM   1250  CD1 ILE A 254      80.663 139.692 -27.674  1.00 20.00           C  
ATOM   1251  N   ILE A 255      83.328 144.214 -25.953  1.00 20.00           N1+
ATOM   1252  CA  ILE A 255      84.211 144.675 -24.926  1.00 20.00           C  
ATOM   1253  C   ILE A 255      83.920 143.856 -23.730  1.00 20.00           C  
ATOM   1254  O   ILE A 255      84.136 144.499 -22.704  1.00 20.00           O  
ATOM   1255  CB  ILE A 255      82.314 141.956 -24.110  1.00 20.00           C  
ATOM   1256  CG1 ILE A 255      82.112 140.431 -23.993  1.00 20.00           C  
ATOM   1257  CG2 ILE A 255      82.156 142.378 -25.584  1.00 20.00           C  
ATOM   1258  CD1 ILE A 255      80.701 140.049 -24.478  1.00 20.00           C  
ATOM   1259  N   THR A 256      84.918 143.330 -23.049  1.00 20.00           N1+
ATOM   1260  CA  THR A 256      84.665 142.530 -21.902  1.00 20.00           C  
ATOM   1261  C   THR A 256      84.934 143.341 -20.682  1.00 20.00           C  
ATOM   1262  O   THR A 256      85.151 143.983 -19.656  1.00 20.00           O  
ATOM   1263  CB  THR A 256      83.332 141.427 -20.982  1.00 20.00           C  
ATOM   1264  OG1 THR A 256      83.155 140.015 -20.821  1.00 20.00           O  
ATOM   1265  CG2 THR A 256      83.118 141.814 -22.456  1.00 20.00           C  
ATOM   1266  N   LEU A 257      83.937 143.911 -20.010  1.00 20.00           N1+
ATOM   1267  CA  LEU A 257      84.215 144.564 -18.759  1.00 20.00           C  
ATOM   1268  C   LEU A 257      84.525 143.452 -17.769  1.00 20.00           C  
ATOM   1269  O   LEU A 257      84.742 144.095 -16.743  1.00 20.00           O  
ATOM   1270  CB  LEU A 257      82.896 141.605 -18.111  1.00 20.00           C  
ATOM   1271  CG  LEU A 257      82.593 140.094 -17.998  1.00 20.00           C  
ATOM   1272  CD1 LEU A 257      81.137 139.842 -18.425  1.00 20.00           C  
ATOM   1273  CD2 LEU A 257      83.535 139.276 -18.903  1.00 20.00           C  
ATOM   1274  N   GLU A 258      85.745 143.274 -17.250  1.00 20.00           N1+
ATOM   1275  CA  GLU A 258      85.853 142.163 -16.318  1.00 20.00           C  
ATOM   1276  C   GLU A 258      86.385 142.496 -14.965  1.00 20.00           C  
ATOM   1277  O   GLU A 258      86.602 143.139 -13.939  1.00 20.00           O  
ATOM   1278  CB  GLU A 258      84.825 140.543 -15.441  1.00 20.00           C  
ATOM   1279  CG  GLU A 258      83.642 141.170 -14.694  1.00 20.00           C  
ATOM   1280  CD  GLU A 258      82.379 140.621 -15.290  1.00 20.00           C  
ATOM   1281  OE1 GLU A 258      81.284 140.843 -14.762  1.00 20.00           O  
ATOM   1282  OE2 GLU A 258      82.443 139.838 -16.436  1.00 20.00           O  
ATOM   1283  N   ASP A 259      86.237 141.644 -13.975  1.00 20.00           N1+
ATOM   1284  CA  ASP A 259      86.756 142.006 -12.743  1.00 20.00           C  
ATOM   1285  C   ASP A 259      88.198 141.686 -12.839  1.00 20.00           C  
ATOM   1286  O   ASP A 259      88.414 142.329 -11.813  1.00 20.00           O  
ATOM   1287  CB  ASP A 259      86.517 139.760 -13.098  1.00 20.00           C  
ATOM   1288  CG  ASP A 259      86.076 140.150 -14.507  1.00 20.00           C  
ATOM   1289  OD1 ASP A 259      84.982 139.746 -14.934  1.00 20.00           O  
ATOM   1290  OD2 ASP A 259      86.847 140.986 -15.309  1.00 20.00           O  
ATOM   1291  N   SER A 260      88.714 140.923 -11.940  1.00 20.00           N1+
ATOM   1292  CA  SER A 260      89.999 140.617 -12.155  1.00 20.00           C  
ATOM   1293  C   SER A 260      90.199 139.178 -12.117  1.00 20.00           C  
ATOM   1294  O   SER A 260      90.415 139.821 -11.091  1.00 20.00           O  
ATOM   1295  CB  SER A 260      88.591 137.246 -12.433  1.00 20.00           C  
ATOM   1296  OG  SER A 260      87.651 137.907 -11.600  1.00 20.00           O  
ATOM   1297  N   SER A 261      89.248 138.382 -12.488  1.00 20.00           N1+
ATOM   1298  CA  SER A 261      89.522 137.005 -12.557  1.00 20.00           C  
ATOM   1299  C   SER A 261      88.735 136.471 -13.634  1.00 20.00           C  
ATOM   1300  O   SER A 261      88.951 137.114 -12.608  1.00 20.00           O  
ATOM   1301  CB  SER A 261      87.127 134.539 -13.950  1.00 20.00           C  
ATOM   1302  OG  SER A 261      86.187 135.200 -13.117  1.00 20.00           O  
ATOM   1303  N   GLY A 262      88.217 137.369 -14.460  1.00 20.00           N1+
ATOM   1304  CA  GLY A 262      87.581 136.954 -15.646  1.00 20.00           C  
ATOM   1305  C   GLY A 262      86.137 136.792 -15.507  1.00 20.00           C  
ATOM   1306  O   GLY A 262      86.353 137.435 -14.481  1.00 20.00           O  
ATOM   1307  N   ASN A 263      85.499 137.305 -14.477  1.00 20.00           N1+
ATOM   1308  CA  ASN A 263      84.088 136.978 -14.407  1.00 20.00           C  
ATOM   1309  C   ASN A 263      83.305 137.802 -15.408  1.00 20.00           C  
ATOM   1310  O   ASN A 263      83.521 138.445 -14.382  1.00 20.00           O  
ATOM   1311  CB  ASN A 263      81.654 135.944 -15.728  1.00 20.00           C  
ATOM   1312  CG  ASN A 263      81.358 134.459 -15.708  1.00 20.00           C  
ATOM   1313  OD1 ASN A 263      80.320 134.046 -15.177  1.00 20.00           O  
ATOM   1314  ND2 ASN A 263      82.222 133.548 -16.331  1.00 20.00           N  
ATOM   1315  N   LEU A 264      82.240 137.263 -16.013  1.00 20.00           N1+
ATOM   1316  CA  LEU A 264      81.533 138.077 -16.894  1.00 20.00           C  
ATOM   1317  C   LEU A 264      80.815 138.998 -16.000  1.00 20.00           C  
ATOM   1318  O   LEU A 264      81.032 139.641 -14.974  1.00 20.00           O  
ATOM   1319  CB  LEU A 264      79.186 137.151 -16.342  1.00 20.00           C  
ATOM   1320  CG  LEU A 264      78.883 135.640 -16.229  1.00 20.00           C  
ATOM   1321  CD1 LEU A 264      77.427 135.388 -16.656  1.00 20.00           C  
ATOM   1322  CD2 LEU A 264      79.825 134.822 -17.134  1.00 20.00           C  
ATOM   1323  N   LEU A 265      80.797 140.297 -16.335  1.00 20.00           N1+
ATOM   1324  CA  LEU A 265      80.144 141.344 -15.582  1.00 20.00           C  
ATOM   1325  C   LEU A 265      79.674 142.398 -16.560  1.00 20.00           C  
ATOM   1326  O   LEU A 265      79.891 143.041 -15.534  1.00 20.00           O  
ATOM   1327  CB  LEU A 265      78.045 140.551 -16.902  1.00 20.00           C  
ATOM   1328  CG  LEU A 265      77.742 139.040 -16.789  1.00 20.00           C  
ATOM   1329  CD1 LEU A 265      76.286 138.788 -17.216  1.00 20.00           C  
ATOM   1330  CD2 LEU A 265      78.684 138.222 -17.694  1.00 20.00           C  
ATOM   1331  N   GLY A 266      79.271 142.077 -17.787  1.00 20.00           N1+
ATOM   1332  CA  GLY A 266      78.814 143.101 -18.708  1.00 20.00           C  
ATOM   1333  C   GLY A 266      79.349 142.750 -20.050  1.00 20.00           C  
ATOM   1334  O   GLY A 266      79.565 143.393 -19.024  1.00 20.00           O  
ATOM   1335  N   ARG A 267      79.022 143.498 -21.120  1.00 20.00           N1+
ATOM   1336  CA  ARG A 267      79.477 143.262 -22.473  1.00 20.00           C  
ATOM   1337  C   ARG A 267      78.602 144.035 -23.391  1.00 20.00           C  
ATOM   1338  O   ARG A 267      78.819 144.678 -22.365  1.00 20.00           O  
ATOM   1339  CB  ARG A 267      76.957 142.166 -23.742  1.00 20.00           C  
ATOM   1340  CG  ARG A 267      76.777 142.539 -25.230  1.00 20.00           C  
ATOM   1341  CD  ARG A 267      75.330 142.242 -25.662  1.00 20.00           C  
ATOM   1342  NE  ARG A 267      75.174 142.504 -27.083  1.00 20.00           N  
ATOM   1343  CZ  ARG A 267      74.037 142.378 -27.670  1.00 20.00           C  
ATOM   1344  NH1 ARG A 267      72.859 141.984 -26.961  1.00 20.00           N  
ATOM   1345  NH2 ARG A 267      73.935 142.634 -29.063  1.00 20.00           N  
ATOM   1346  N   ASN A 268      79.143 144.447 -24.547  1.00 20.00           N1+
ATOM   1347  CA  ASN A 268      78.435 145.241 -25.532  1.00 20.00           C  
ATOM   1348  C   ASN A 268      79.133 144.857 -26.822  1.00 20.00           C  
ATOM   1349  O   ASN A 268      79.349 145.500 -25.796  1.00 20.00           O  
ATOM   1350  CB  ASN A 268      77.482 142.999 -27.142  1.00 20.00           C  
ATOM   1351  CG  ASN A 268      77.186 141.514 -27.122  1.00 20.00           C  
ATOM   1352  OD1 ASN A 268      76.148 141.101 -26.591  1.00 20.00           O  
ATOM   1353  ND2 ASN A 268      78.050 140.603 -27.745  1.00 20.00           N  
ATOM   1354  N   SER A 269      79.386 145.779 -27.771  1.00 20.00           N1+
ATOM   1355  CA  SER A 269      80.090 145.491 -28.984  1.00 20.00           C  
ATOM   1356  C   SER A 269      80.189 146.747 -29.839  1.00 20.00           C  
ATOM   1357  O   SER A 269      80.405 147.390 -28.813  1.00 20.00           O  
ATOM   1358  CB  SER A 269      78.581 144.815 -30.155  1.00 20.00           C  
ATOM   1359  OG  SER A 269      77.641 145.476 -29.322  1.00 20.00           O  
ATOM   1360  N   PHE A 270      80.253 146.691 -31.198  1.00 20.00           N1+
ATOM   1361  CA  PHE A 270      80.161 147.875 -32.074  1.00 20.00           C  
ATOM   1362  C   PHE A 270      80.490 147.555 -33.456  1.00 20.00           C  
ATOM   1363  O   PHE A 270      80.706 148.198 -32.430  1.00 20.00           O  
ATOM   1364  CB  PHE A 270      78.853 145.646 -33.806  1.00 20.00           C  
ATOM   1365  CG  PHE A 270      78.606 145.911 -35.290  1.00 20.00           C  
ATOM   1366  CD1 PHE A 270      77.299 145.983 -35.757  1.00 20.00           C  
ATOM   1367  CD2 PHE A 270      79.661 146.063 -36.187  1.00 20.00           C  
ATOM   1368  CE1 PHE A 270      77.047 146.212 -37.105  1.00 20.00           C  
ATOM   1369  CE2 PHE A 270      79.412 146.292 -37.536  1.00 20.00           C  
ATOM   1370  CZ  PHE A 270      78.103 146.367 -37.996  1.00 20.00           C  
ATOM   1371  N   GLU A 271      80.439 148.448 -34.432  1.00 20.00           N1+
ATOM   1372  CA  GLU A 271      80.751 147.856 -35.681  1.00 20.00           C  
ATOM   1373  C   GLU A 271      81.929 148.487 -36.268  1.00 20.00           C  
ATOM   1374  O   GLU A 271      82.146 149.130 -35.242  1.00 20.00           O  
ATOM   1375  CB  GLU A 271      80.369 146.534 -36.744  1.00 20.00           C  
ATOM   1376  CG  GLU A 271      79.186 147.161 -35.997  1.00 20.00           C  
ATOM   1377  CD  GLU A 271      77.923 146.612 -36.593  1.00 20.00           C  
ATOM   1378  OE1 GLU A 271      76.828 146.834 -36.065  1.00 20.00           O  
ATOM   1379  OE2 GLU A 271      77.987 145.829 -37.739  1.00 20.00           O  
ATOM   1380  N   VAL A 272      82.951 147.722 -36.669  1.00 20.00           N1+
ATOM   1381  CA  VAL A 272      84.105 148.342 -37.153  1.00 20.00           C  
ATOM   1382  C   VAL A 272      84.273 148.066 -38.594  1.00 20.00           C  
ATOM   1383  O   VAL A 272      84.490 148.709 -37.568  1.00 20.00           O  
ATOM   1384  CB  VAL A 272      82.622 146.240 -38.949  1.00 20.00           C  
ATOM   1385  CG1 VAL A 272      82.402 146.665 -40.416  1.00 20.00           C  
ATOM   1386  CG2 VAL A 272      82.327 144.738 -38.843  1.00 20.00           C  
ATOM   1387  N   ARG A 273      85.036 148.913 -39.266  1.00 20.00           N1+
ATOM   1388  CA  ARG A 273      85.224 148.869 -40.660  1.00 20.00           C  
ATOM   1389  C   ARG A 273      86.444 149.681 -40.967  1.00 20.00           C  
ATOM   1390  O   ARG A 273      86.661 150.324 -39.941  1.00 20.00           O  
ATOM   1391  CB  ARG A 273      84.799 147.812 -41.318  1.00 20.00           C  
ATOM   1392  CG  ARG A 273      84.619 148.185 -42.806  1.00 20.00           C  
ATOM   1393  CD  ARG A 273      83.172 147.888 -43.238  1.00 20.00           C  
ATOM   1394  NE  ARG A 273      83.016 148.150 -44.659  1.00 20.00           N  
ATOM   1395  CZ  ARG A 273      81.879 148.024 -45.246  1.00 20.00           C  
ATOM   1396  NH1 ARG A 273      80.701 147.630 -44.537  1.00 20.00           N  
ATOM   1397  NH2 ARG A 273      81.777 148.280 -46.639  1.00 20.00           N  
ATOM   1398  N   VAL A 274      87.666 149.235 -40.661  1.00 20.00           N1+
ATOM   1399  CA  VAL A 274      88.807 150.015 -41.084  1.00 20.00           C  
ATOM   1400  C   VAL A 274      88.715 150.196 -42.587  1.00 20.00           C  
ATOM   1401  O   VAL A 274      88.932 150.839 -41.561  1.00 20.00           O  
ATOM   1402  CB  VAL A 274      87.064 148.370 -42.942  1.00 20.00           C  
ATOM   1403  CG1 VAL A 274      86.844 148.795 -44.409  1.00 20.00           C  
ATOM   1404  CG2 VAL A 274      86.769 146.868 -42.836  1.00 20.00           C  
ATOM   1405  N   CYS A 275      89.361 151.199 -43.165  1.00 20.00           N1+
ATOM   1406  CA  CYS A 275      89.169 151.540 -44.553  1.00 20.00           C  
ATOM   1407  C   CYS A 275      89.992 152.706 -44.912  1.00 20.00           C  
ATOM   1408  O   CYS A 275      90.208 153.349 -43.886  1.00 20.00           O  
ATOM   1409  CB  CYS A 275      88.395 150.820 -45.296  1.00 20.00           C  
ATOM   1410  SG  CYS A 275      88.215 151.395 -47.007  1.00 20.00           S  
ATOM   1411  N   ALA A 276      89.646 153.474 -45.941  1.00 20.00           N1+
ATOM   1412  CA  ALA A 276      90.574 154.483 -46.329  1.00 20.00           C  
ATOM   1413  C   ALA A 276      89.977 155.731 -46.809  1.00 20.00           C  
ATOM   1414  O   ALA A 276      90.193 156.374 -45.783  1.00 20.00           O  
ATOM   1415  CB  ALA A 276      88.372 153.842 -47.169  1.00 20.00           C  
ATOM   1416  N   CYS A 277      88.810 156.095 -46.256  1.00 20.00           N1+
ATOM   1417  CA  CYS A 277      88.044 157.272 -46.588  1.00 20.00           C  
ATOM   1418  C   CYS A 277      86.777 157.440 -45.717  1.00 20.00           C  
ATOM   1419  O   CYS A 277      86.993 158.083 -44.691  1.00 20.00           O  
ATOM   1420  CB  CYS A 277      85.180 155.554 -46.101  1.00 20.00           C  
ATOM   1421  SG  CYS A 277      85.000 156.129 -47.812  1.00 20.00           S  
ATOM   1422  N   PRO A 278      86.759 157.040 -44.295  1.00 20.00           N1+
ATOM   1423  CA  PRO A 278      85.577 157.047 -43.475  1.00 20.00           C  
ATOM   1424  C   PRO A 278      84.505 158.082 -43.635  1.00 20.00           C  
ATOM   1425  O   PRO A 278      84.722 158.725 -42.609  1.00 20.00           O  
ATOM   1426  CB  PRO A 278      82.864 156.157 -43.827  1.00 20.00           C  
ATOM   1427  CG  PRO A 278      82.179 156.625 -42.561  1.00 20.00           C  
ATOM   1428  CD  PRO A 278      83.121 155.952 -41.517  1.00 20.00           C  
ATOM   1429  N   GLY A 279      84.588 159.131 -44.450  1.00 20.00           N1+
ATOM   1430  CA  GLY A 279      83.439 159.975 -44.516  1.00 20.00           C  
ATOM   1431  C   GLY A 279      82.644 159.554 -45.696  1.00 20.00           C  
ATOM   1432  O   GLY A 279      82.860 160.197 -44.670  1.00 20.00           O  
ATOM   1433  N   ARG A 280      83.216 158.947 -46.709  1.00 20.00           N1+
ATOM   1434  CA  ARG A 280      82.358 158.524 -47.783  1.00 20.00           C  
ATOM   1435  C   ARG A 280      81.591 157.200 -47.625  1.00 20.00           C  
ATOM   1436  O   ARG A 280      81.808 157.843 -46.599  1.00 20.00           O  
ATOM   1437  CB  ARG A 280      79.946 155.331 -47.976  1.00 20.00           C  
ATOM   1438  CG  ARG A 280      79.766 155.704 -49.464  1.00 20.00           C  
ATOM   1439  CD  ARG A 280      78.319 155.407 -49.896  1.00 20.00           C  
ATOM   1440  NE  ARG A 280      78.163 155.669 -51.317  1.00 20.00           N  
ATOM   1441  CZ  ARG A 280      77.026 155.543 -51.904  1.00 20.00           C  
ATOM   1442  NH1 ARG A 280      75.848 155.149 -51.195  1.00 20.00           N  
ATOM   1443  NH2 ARG A 280      76.924 155.799 -53.297  1.00 20.00           N  
ATOM   1444  N   ASP A 281      82.091 156.221 -46.880  1.00 20.00           N1+
ATOM   1445  CA  ASP A 281      81.539 154.884 -46.727  1.00 20.00           C  
ATOM   1446  C   ASP A 281      80.476 154.797 -45.542  1.00 20.00           C  
ATOM   1447  O   ASP A 281      80.692 155.440 -44.516  1.00 20.00           O  
ATOM   1448  CB  ASP A 281      78.795 152.871 -45.801  1.00 20.00           C  
ATOM   1449  CG  ASP A 281      78.354 153.261 -47.210  1.00 20.00           C  
ATOM   1450  OD1 ASP A 281      77.260 152.857 -47.637  1.00 20.00           O  
ATOM   1451  OD2 ASP A 281      79.125 154.097 -48.012  1.00 20.00           O  
ATOM   1452  N   GLN A 282      80.537 155.643 -44.470  1.00 20.00           N1+
ATOM   1453  CA  GLN A 282      79.513 155.615 -43.453  1.00 20.00           C  
ATOM   1454  C   GLN A 282      78.305 156.045 -44.147  1.00 20.00           C  
ATOM   1455  O   GLN A 282      78.521 156.688 -43.121  1.00 20.00           O  
ATOM   1456  CB  GLN A 282      76.683 154.202 -44.487  1.00 20.00           C  
ATOM   1457  CG  GLN A 282      76.532 154.660 -45.944  1.00 20.00           C  
ATOM   1458  CD  GLN A 282      75.148 154.677 -46.480  1.00 20.00           C  
ATOM   1459  OE1 GLN A 282      74.809 155.365 -47.449  1.00 20.00           O  
ATOM   1460  NE2 GLN A 282      74.165 153.751 -45.714  1.00 20.00           N  
ATOM   1461  N   ARG A 283      78.358 156.591 -45.338  1.00 20.00           N1+
ATOM   1462  CA  ARG A 283      77.139 156.878 -45.910  1.00 20.00           C  
ATOM   1463  C   ARG A 283      77.110 156.080 -47.086  1.00 20.00           C  
ATOM   1464  O   ARG A 283      77.327 156.723 -46.060  1.00 20.00           O  
ATOM   1465  CB  ARG A 283      75.465 154.211 -47.437  1.00 20.00           C  
ATOM   1466  CG  ARG A 283      75.285 154.584 -48.925  1.00 20.00           C  
ATOM   1467  CD  ARG A 283      73.838 154.287 -49.357  1.00 20.00           C  
ATOM   1468  NE  ARG A 283      73.682 154.549 -50.778  1.00 20.00           N  
ATOM   1469  CZ  ARG A 283      72.545 154.423 -51.365  1.00 20.00           C  
ATOM   1470  NH1 ARG A 283      71.367 154.029 -50.656  1.00 20.00           N  
ATOM   1471  NH2 ARG A 283      72.443 154.679 -52.758  1.00 20.00           N  
ATOM   1472  N   THR A 284      77.984 155.152 -47.255  1.00 20.00           N1+
ATOM   1473  CA  THR A 284      77.830 154.362 -48.393  1.00 20.00           C  
ATOM   1474  C   THR A 284      77.470 152.967 -47.943  1.00 20.00           C  
ATOM   1475  O   THR A 284      77.687 153.609 -46.917  1.00 20.00           O  
ATOM   1476  CB  THR A 284      75.868 151.053 -48.243  1.00 20.00           C  
ATOM   1477  OG1 THR A 284      75.691 149.641 -48.082  1.00 20.00           O  
ATOM   1478  CG2 THR A 284      75.654 151.440 -49.717  1.00 20.00           C  
ATOM   1479  N   GLU A 285      77.446 152.649 -46.655  1.00 20.00           N1+
ATOM   1480  CA  GLU A 285      76.849 151.418 -46.212  1.00 20.00           C  
ATOM   1481  C   GLU A 285      75.567 151.745 -45.586  1.00 20.00           C  
ATOM   1482  O   GLU A 285      75.784 152.388 -44.560  1.00 20.00           O  
ATOM   1483  CB  GLU A 285      74.007 149.792 -46.062  1.00 20.00           C  
ATOM   1484  CG  GLU A 285      72.824 150.419 -45.315  1.00 20.00           C  
ATOM   1485  CD  GLU A 285      71.561 149.870 -45.911  1.00 20.00           C  
ATOM   1486  OE1 GLU A 285      70.466 150.092 -45.383  1.00 20.00           O  
ATOM   1487  OE2 GLU A 285      71.625 149.087 -47.057  1.00 20.00           O  
ATOM   1488  N   GLU A 286      75.224 153.034 -45.482  1.00 20.00           N1+
ATOM   1489  CA  GLU A 286      74.003 153.405 -44.818  1.00 20.00           C  
ATOM   1490  C   GLU A 286      72.995 153.651 -45.857  1.00 20.00           C  
ATOM   1491  O   GLU A 286      73.212 154.294 -44.831  1.00 20.00           O  
ATOM   1492  CB  GLU A 286      71.435 151.698 -46.333  1.00 20.00           C  
ATOM   1493  CG  GLU A 286      70.252 152.325 -45.586  1.00 20.00           C  
ATOM   1494  CD  GLU A 286      68.989 151.776 -46.182  1.00 20.00           C  
ATOM   1495  OE1 GLU A 286      67.894 151.998 -45.654  1.00 20.00           O  
ATOM   1496  OE2 GLU A 286      69.053 150.993 -47.328  1.00 20.00           O  
ATOM   1497  N   GLU A 287      73.318 153.945 -47.128  1.00 20.00           N1+
ATOM   1498  CA  GLU A 287      72.204 154.215 -48.038  1.00 20.00           C  
ATOM   1499  C   GLU A 287      71.741 152.902 -48.535  1.00 20.00           C  
ATOM   1500  O   GLU A 287      71.958 153.545 -47.509  1.00 20.00           O  
ATOM   1501  CB  GLU A 287      70.181 150.949 -49.011  1.00 20.00           C  
ATOM   1502  CG  GLU A 287      68.998 151.576 -48.264  1.00 20.00           C  
ATOM   1503  CD  GLU A 287      67.735 151.027 -48.860  1.00 20.00           C  
ATOM   1504  OE1 GLU A 287      66.640 151.249 -48.332  1.00 20.00           O  
ATOM   1505  OE2 GLU A 287      67.799 150.244 -50.006  1.00 20.00           O  
ATOM   1506  N   ASN A 288      72.510 151.844 -48.337  1.00 20.00           N1+
ATOM   1507  CA  ASN A 288      72.028 150.554 -48.614  1.00 20.00           C  
ATOM   1508  C   ASN A 288      71.106 150.298 -47.476  1.00 20.00           C  
ATOM   1509  O   ASN A 288      71.322 150.941 -46.450  1.00 20.00           O  
ATOM   1510  CB  ASN A 288      69.455 148.440 -47.796  1.00 20.00           C  
ATOM   1511  CG  ASN A 288      69.159 146.955 -47.776  1.00 20.00           C  
ATOM   1512  OD1 ASN A 288      68.121 146.542 -47.245  1.00 20.00           O  
ATOM   1513  ND2 ASN A 288      70.023 146.044 -48.399  1.00 20.00           N  
ATOM   1514  N   LEU A 289      71.500 150.711 -46.269  1.00 20.00           N1+
ATOM   1515  CA  LEU A 289      70.639 150.622 -45.130  1.00 20.00           C  
ATOM   1516  C   LEU A 289      69.632 151.777 -45.219  1.00 20.00           C  
ATOM   1517  O   LEU A 289      69.849 152.420 -44.193  1.00 20.00           O  
ATOM   1518  CB  LEU A 289      68.003 149.930 -45.561  1.00 20.00           C  
ATOM   1519  CG  LEU A 289      67.700 148.419 -45.448  1.00 20.00           C  
ATOM   1520  CD1 LEU A 289      66.244 148.167 -45.875  1.00 20.00           C  
ATOM   1521  CD2 LEU A 289      68.642 147.601 -46.353  1.00 20.00           C  
ATOM   1522  N   ARG A 290      69.101 152.076 -46.397  1.00 20.00           N1+
ATOM   1523  CA  ARG A 290      68.155 153.162 -46.535  1.00 20.00           C  
ATOM   1524  C   ARG A 290      67.356 152.989 -47.797  1.00 20.00           C  
ATOM   1525  O   ARG A 290      67.573 153.632 -46.771  1.00 20.00           O  
ATOM   1526  CB  ARG A 290      65.711 151.120 -48.148  1.00 20.00           C  
ATOM   1527  CG  ARG A 290      65.531 151.493 -49.636  1.00 20.00           C  
ATOM   1528  CD  ARG A 290      64.084 151.196 -50.068  1.00 20.00           C  
ATOM   1529  NE  ARG A 290      63.928 151.458 -51.489  1.00 20.00           N  
ATOM   1530  CZ  ARG A 290      62.791 151.332 -52.076  1.00 20.00           C  
ATOM   1531  NH1 ARG A 290      61.613 150.938 -51.367  1.00 20.00           N  
ATOM   1532  NH2 ARG A 290      62.689 151.588 -53.469  1.00 20.00           N  
TER    1533      ARG A 290 
ENDMDL
END 
MODEL        4
PARENT N/A
ATOM      1  N   SER A  96       5.712   0.318   5.722  1.00 20.00           N1+
ATOM      2  CA  SER A  96       6.355   1.696   5.763  1.00 20.00           C  
ATOM      3  C   SER A  96       5.702   2.797   6.609  1.00 20.00           C  
ATOM      4  O   SER A  96       5.918   3.440   7.635  1.00 20.00           O  
ATOM      5  CB  SER A  96       4.094   0.865   6.293  1.00 20.00           C  
ATOM      6  OG  SER A  96       3.154   1.526   7.126  1.00 20.00           O  
ATOM      7  HT1 SER A  96       6.288  -0.327   5.092  1.00 20.00           H  
ATOM      8  HT2 SER A  96       4.717   0.399   5.335  1.00 20.00           H  
ATOM      9  HT3 SER A  96       5.676  -0.090   6.711  1.00 20.00           H  
ATOM     10  HA  SER A  96       6.273   2.060   4.739  1.00 20.00           H  
ATOM     11  HB1 SER A  96       3.595   0.747   5.331  1.00 20.00           H  
ATOM     12  HB2 SER A  96       4.244  -0.115   6.747  1.00 20.00           H  
ATOM     13  HG  SER A  96       3.558   1.640   8.088  1.00 20.00           H  
ATOM     14  N   VAL A  97       6.099   4.026   6.355  1.00 20.00           N1+
ATOM     15  CA  VAL A  97       5.712   5.114   7.091  1.00 20.00           C  
ATOM     16  C   VAL A  97       5.157   6.092   6.129  1.00 20.00           C  
ATOM     17  O   VAL A  97       5.374   6.735   7.155  1.00 20.00           O  
ATOM     18  CB  VAL A  97       3.506   4.266   5.774  1.00 20.00           C  
ATOM     19  CG1 VAL A  97       3.286   4.691   4.307  1.00 20.00           C  
ATOM     20  CG2 VAL A  97       3.211   2.764   5.880  1.00 20.00           C  
ATOM     21  HN1 VAL A  97       5.793   4.229   5.350  1.00 20.00           H  
ATOM     22  HN2 VAL A  97       7.167   4.004   6.406  1.00 20.00           H  
ATOM     23  HA  VAL A  97       5.819   5.245   8.168  1.00 20.00           H  
ATOM     24  HB  VAL A  97       2.681   4.735   6.311  1.00 20.00           H  
ATOM     25 1HG1 VAL A  97       2.354   4.260   3.939  1.00 20.00           H  
ATOM     26 2HG1 VAL A  97       4.115   4.334   3.697  1.00 20.00           H  
ATOM     27 3HG1 VAL A  97       3.232   5.778   4.247  1.00 20.00           H  
ATOM     28 1HG2 VAL A  97       2.307   2.530   5.317  1.00 20.00           H  
ATOM     29 2HG2 VAL A  97       3.066   2.494   6.926  1.00 20.00           H  
ATOM     30 3HG2 VAL A  97       4.048   2.198   5.472  1.00 20.00           H  
ATOM     31  N   PRO A  98       3.798   6.257   5.826  1.00 20.00           N1+
ATOM     32  CA  PRO A  98       3.445   7.470   5.289  1.00 20.00           C  
ATOM     33  C   PRO A  98       3.647   8.471   6.437  1.00 20.00           C  
ATOM     34  O   PRO A  98       3.864   9.114   7.463  1.00 20.00           O  
ATOM     35  CB  PRO A  98       2.006   6.546   6.245  1.00 20.00           C  
ATOM     36  CG  PRO A  98       1.321   7.014   7.511  1.00 20.00           C  
ATOM     37  CD  PRO A  98       2.263   6.341   8.555  1.00 20.00           C  
ATOM     38  HN  PRO A  98       3.444   5.453   5.215  1.00 20.00           H  
ATOM     39  HA  PRO A  98       3.443   7.716   4.227  1.00 20.00           H  
ATOM     40  HB1 PRO A  98       1.205   6.436   5.514  1.00 20.00           H  
ATOM     41  HB2 PRO A  98       2.412   5.564   6.489  1.00 20.00           H  
ATOM     42  HG1 PRO A  98       1.321   8.100   7.599  1.00 20.00           H  
ATOM     43  HG2 PRO A  98       0.298   6.643   7.584  1.00 20.00           H  
ATOM     44  HD1 PRO A  98       2.672   6.973   9.343  1.00 20.00           H  
ATOM     45  HD2 PRO A  98       1.943   5.390   8.981  1.00 20.00           H  
ATOM     46  N   SER A  99       3.446   9.719   6.263  1.00 20.00           N1+
ATOM     47  CA  SER A  99       4.350  10.515   6.953  1.00 20.00           C  
ATOM     48  C   SER A  99       3.576  11.896   7.791  1.00 20.00           C  
ATOM     49  O   SER A  99       3.792  12.539   8.817  1.00 20.00           O  
ATOM     50  CB  SER A  99       1.968   9.964   7.475  1.00 20.00           C  
ATOM     51  OG  SER A  99       1.028  10.625   8.308  1.00 20.00           O  
ATOM     52  HN1 SER A  99       2.457   9.955   6.599  1.00 20.00           H  
ATOM     53  HN2 SER A  99       3.529   9.935   5.218  1.00 20.00           H  
ATOM     54  HA  SER A  99       5.090   9.972   7.541  1.00 20.00           H  
ATOM     55  HB1 SER A  99       1.483   9.940   6.499  1.00 20.00           H  
ATOM     56  HB2 SER A  99       2.014   8.953   7.882  1.00 20.00           H  
ATOM     57  HG  SER A  99       1.391  10.654   9.293  1.00 20.00           H  
ATOM     58  N   GLN A 100       3.930  12.485   8.850  1.00 20.00           N1+
ATOM     59  CA  GLN A 100       3.020  13.545   9.189  1.00 20.00           C  
ATOM     60  C   GLN A 100       3.272  15.054   8.553  1.00 20.00           C  
ATOM     61  O   GLN A 100       3.488  15.697   9.579  1.00 20.00           O  
ATOM     62  CB  GLN A 100       1.650  13.211   8.213  1.00 20.00           C  
ATOM     63  CG  GLN A 100       1.499  13.669   6.756  1.00 20.00           C  
ATOM     64  CD  GLN A 100       0.115  13.686   6.220  1.00 20.00           C  
ATOM     65  OE1 GLN A 100      -0.224  14.374   5.251  1.00 20.00           O  
ATOM     66  NE2 GLN A 100      -0.868  12.760   6.986  1.00 20.00           N  
ATOM     67  HN1 GLN A 100       4.907  12.896   8.709  1.00 20.00           H  
ATOM     68  HN2 GLN A 100       3.953  11.776   9.651  1.00 20.00           H  
ATOM     69  HA  GLN A 100       2.782  13.571  10.252  1.00 20.00           H  
ATOM     70  HB1 GLN A 100       1.561  12.124   8.191  1.00 20.00           H  
ATOM     71  HB2 GLN A 100       0.798  13.635   8.745  1.00 20.00           H  
ATOM     72  HG1 GLN A 100       1.897  14.680   6.681  1.00 20.00           H  
ATOM     73  HG2 GLN A 100       2.089  12.997   6.133  1.00 20.00           H  
ATOM     74 1HE2 GLN A 100      -0.522  12.184   7.819  1.00 20.00           H  
ATOM     75 2HE2 GLN A 100      -1.892  12.697   6.681  1.00 20.00           H  
ATOM     76  N   LYS A 101       3.539  15.368   7.156  1.00 20.00           N1+
ATOM     77  CA  LYS A 101       3.755  16.834   6.347  1.00 20.00           C  
ATOM     78  C   LYS A 101       2.448  17.362   5.547  1.00 20.00           C  
ATOM     79  O   LYS A 101       2.664  18.005   6.573  1.00 20.00           O  
ATOM     80  CB  LYS A 101       0.826  15.503   5.188  1.00 20.00           C  
ATOM     81  CG  LYS A 101       0.660  15.950   3.722  1.00 20.00           C  
ATOM     82  CD  LYS A 101      -0.770  15.661   3.242  1.00 20.00           C  
ATOM     83  CE  LYS A 101      -0.924  16.145   1.786  1.00 20.00           C  
ATOM     84  NZ  LYS A 101      -2.290  15.867   1.317  1.00 20.00           N1+
ATOM     85  HN1 LYS A 101       2.722  14.912   6.636  1.00 20.00           H  
ATOM     86  HN2 LYS A 101       4.440  14.830   6.946  1.00 20.00           H  
ATOM     87  HA  LYS A 101       4.485  16.614   5.568  1.00 20.00           H  
ATOM     88  HB1 LYS A 101       0.864  14.415   5.243  1.00 20.00           H  
ATOM     89  HB2 LYS A 101      -0.010  15.867   5.785  1.00 20.00           H  
ATOM     90  HG1 LYS A 101       0.856  17.019   3.647  1.00 20.00           H  
ATOM     91  HG2 LYS A 101       1.367  15.405   3.097  1.00 20.00           H  
ATOM     92  HD1 LYS A 101      -0.962  14.589   3.292  1.00 20.00           H  
ATOM     93  HD2 LYS A 101      -1.482  16.187   3.878  1.00 20.00           H  
ATOM     94  HE1 LYS A 101      -0.736  17.217   1.738  1.00 20.00           H  
ATOM     95  HE2 LYS A 101      -0.209  15.620   1.152  1.00 20.00           H  
ATOM     96  HZ1 LYS A 101      -2.397  16.203   0.307  1.00 20.00           H  
ATOM     97  HZ2 LYS A 101      -2.993  16.381   1.939  1.00 20.00           H  
ATOM     98  HZ3 LYS A 101      -2.477  14.814   1.364  1.00 20.00           H  
ATOM     99  N   THR A 102       1.605  18.175   6.261  1.00 20.00           N1+
ATOM    100  CA  THR A 102       0.427  18.770   5.823  1.00 20.00           C  
ATOM    101  C   THR A 102       0.909  19.540   4.705  1.00 20.00           C  
ATOM    102  O   THR A 102       1.126  20.182   5.731  1.00 20.00           O  
ATOM    103  CB  THR A 102      -0.693  17.626   4.405  1.00 20.00           C  
ATOM    104  OG1 THR A 102      -0.870  16.214   4.566  1.00 20.00           O  
ATOM    105  CG2 THR A 102      -0.907  18.013   2.931  1.00 20.00           C  
ATOM    106  HN1 THR A 102       2.219  18.990   6.582  1.00 20.00           H  
ATOM    107  HN2 THR A 102       1.316  17.590   7.109  1.00 20.00           H  
ATOM    108  HA  THR A 102      -0.150  19.312   6.572  1.00 20.00           H  
ATOM    109  HB  THR A 102      -1.682  17.918   4.758  1.00 20.00           H  
ATOM    110  HG1 THR A 102       0.067  15.741   4.571  1.00 20.00           H  
ATOM    111 1HG2 THR A 102      -1.515  17.252   2.440  1.00 20.00           H  
ATOM    112 2HG2 THR A 102       0.058  18.085   2.430  1.00 20.00           H  
ATOM    113 3HG2 THR A 102      -1.417  18.974   2.878  1.00 20.00           H  
ATOM    114  N   TYR A 103       0.120  19.626   3.724  1.00 20.00           N1+
ATOM    115  CA  TYR A 103       0.589  20.235   2.620  1.00 20.00           C  
ATOM    116  C   TYR A 103      -0.617  20.849   1.973  1.00 20.00           C  
ATOM    117  O   TYR A 103      -0.400  21.492   2.999  1.00 20.00           O  
ATOM    118  CB  TYR A 103      -2.229  18.784   1.670  1.00 20.00           C  
ATOM    119  CG  TYR A 103      -2.582  18.756   0.199  1.00 20.00           C  
ATOM    120  CD1 TYR A 103      -1.789  19.331  -0.788  1.00 20.00           C  
ATOM    121  CD2 TYR A 103      -3.734  18.065  -0.161  1.00 20.00           C  
ATOM    122  CE1 TYR A 103      -2.152  19.212  -2.127  1.00 20.00           C  
ATOM    123  CE2 TYR A 103      -4.094  17.937  -1.496  1.00 20.00           C  
ATOM    124  CZ  TYR A 103      -3.300  18.509  -2.481  1.00 20.00           C  
ATOM    125  OH  TYR A 103      -3.655  18.365  -3.816  1.00 20.00           O  
ATOM    126  HN1 TYR A 103      -0.744  20.167   4.050  1.00 20.00           H  
ATOM    127  HN2 TYR A 103      -0.165  18.631   3.449  1.00 20.00           H  
ATOM    128  HA  TYR A 103       1.573  20.103   2.171  1.00 20.00           H  
ATOM    129  HB1 TYR A 103      -2.184  17.748   2.007  1.00 20.00           H  
ATOM    130  HB2 TYR A 103      -3.042  19.298   2.183  1.00 20.00           H  
ATOM    131  HD1 TYR A 103      -0.885  19.874  -0.514  1.00 20.00           H  
ATOM    132  HD2 TYR A 103      -4.361  17.619   0.612  1.00 20.00           H  
ATOM    133  HE1 TYR A 103      -1.536  19.670  -2.900  1.00 20.00           H  
ATOM    134  HE2 TYR A 103      -4.997  17.389  -1.770  1.00 20.00           H  
ATOM    135  HH  TYR A 103      -3.803  19.312  -4.244  1.00 20.00           H  
ATOM    136  N   GLN A 104      -0.853  22.177   1.985  1.00 20.00           N1+
ATOM    137  CA  GLN A 104      -2.077  22.676   1.331  1.00 20.00           C  
ATOM    138  C   GLN A 104      -1.993  22.295  -0.066  1.00 20.00           C  
ATOM    139  O   GLN A 104      -1.777  22.938   0.960  1.00 20.00           O  
ATOM    140  CB  GLN A 104      -3.615  20.452  -0.406  1.00 20.00           C  
ATOM    141  CG  GLN A 104      -3.766  20.910  -1.863  1.00 20.00           C  
ATOM    142  CD  GLN A 104      -5.150  20.927  -2.399  1.00 20.00           C  
ATOM    143  OE1 GLN A 104      -5.489  21.615  -3.368  1.00 20.00           O  
ATOM    144  NE2 GLN A 104      -6.133  20.001  -1.633  1.00 20.00           N  
ATOM    145  HN1 GLN A 104      -0.023  22.650   1.505  1.00 20.00           H  
ATOM    146  HN2 GLN A 104      -0.895  22.481   3.010  1.00 20.00           H  
ATOM    147  HA  GLN A 104      -2.565  23.597   1.648  1.00 20.00           H  
ATOM    148  HB1 GLN A 104      -3.047  19.522  -0.380  1.00 20.00           H  
ATOM    149  HB2 GLN A 104      -4.605  20.285   0.021  1.00 20.00           H  
ATOM    150  HG1 GLN A 104      -3.368  21.921  -1.938  1.00 20.00           H  
ATOM    151  HG2 GLN A 104      -3.176  20.238  -2.486  1.00 20.00           H  
ATOM    152 1HE2 GLN A 104      -5.787  19.425  -0.800  1.00 20.00           H  
ATOM    153 2HE2 GLN A 104      -7.157  19.938  -1.938  1.00 20.00           H  
ATOM    154  N   GLY A 105      -0.935  22.542  -0.806  1.00 20.00           N1+
ATOM    155  CA  GLY A 105      -0.988  22.087  -2.166  1.00 20.00           C  
ATOM    156  C   GLY A 105      -1.500  23.211  -2.949  1.00 20.00           C  
ATOM    157  O   GLY A 105      -1.284  23.854  -1.923  1.00 20.00           O  
ATOM    158  HN1 GLY A 105      -0.095  22.073  -0.339  1.00 20.00           H  
ATOM    159  HN2 GLY A 105      -0.790  23.601  -0.823  1.00 20.00           H  
ATOM    160  HA1 GLY A 105       0.007  21.808  -2.511  1.00 20.00           H  
ATOM    161  HA2 GLY A 105      -1.657  21.230  -2.253  1.00 20.00           H  
ATOM    162  N   SER A 106      -1.964  23.026  -4.171  1.00 20.00           N1+
ATOM    163  CA  SER A 106      -2.391  24.143  -4.966  1.00 20.00           C  
ATOM    164  C   SER A 106      -3.830  24.614  -4.650  1.00 20.00           C  
ATOM    165  O   SER A 106      -3.614  25.257  -3.624  1.00 20.00           O  
ATOM    166  CB  SER A 106      -5.438  22.682  -4.966  1.00 20.00           C  
ATOM    167  OG  SER A 106      -6.378  23.343  -4.133  1.00 20.00           O  
ATOM    168  HN1 SER A 106      -2.807  22.372  -4.083  1.00 20.00           H  
ATOM    169  HN2 SER A 106      -1.189  22.536  -4.722  1.00 20.00           H  
ATOM    170  HA  SER A 106      -1.885  24.419  -5.891  1.00 20.00           H  
ATOM    171  HB1 SER A 106      -5.821  22.681  -5.987  1.00 20.00           H  
ATOM    172  HB2 SER A 106      -5.330  21.655  -4.617  1.00 20.00           H  
ATOM    173  HG  SER A 106      -6.029  23.344  -3.143  1.00 20.00           H  
ATOM    174  N   TYR A 107      -4.593  24.013  -3.753  1.00 20.00           N1+
ATOM    175  CA  TYR A 107      -5.934  24.336  -3.605  1.00 20.00           C  
ATOM    176  C   TYR A 107      -6.139  24.790  -2.166  1.00 20.00           C  
ATOM    177  O   TYR A 107      -5.922  25.433  -1.140  1.00 20.00           O  
ATOM    178  CB  TYR A 107      -7.751  22.725  -2.469  1.00 20.00           C  
ATOM    179  CG  TYR A 107      -8.104  22.697  -3.940  1.00 20.00           C  
ATOM    180  CD1 TYR A 107      -7.311  23.272  -4.927  1.00 20.00           C  
ATOM    181  CD2 TYR A 107      -9.256  22.006  -4.300  1.00 20.00           C  
ATOM    182  CE1 TYR A 107      -7.674  23.153  -6.266  1.00 20.00           C  
ATOM    183  CE2 TYR A 107      -9.616  21.878  -5.635  1.00 20.00           C  
ATOM    184  CZ  TYR A 107      -8.822  22.450  -6.620  1.00 20.00           C  
ATOM    185  OH  TYR A 107      -9.177  22.306  -7.955  1.00 20.00           O  
ATOM    186  HN1 TYR A 107      -4.135  24.187  -2.802  1.00 20.00           H  
ATOM    187  HN2 TYR A 107      -4.559  22.967  -3.980  1.00 20.00           H  
ATOM    188  HA  TYR A 107      -6.330  25.013  -4.362  1.00 20.00           H  
ATOM    189  HB1 TYR A 107      -7.386  21.797  -2.029  1.00 20.00           H  
ATOM    190  HB2 TYR A 107      -8.472  23.187  -1.795  1.00 20.00           H  
ATOM    191  HD1 TYR A 107      -6.407  23.815  -4.653  1.00 20.00           H  
ATOM    192  HD2 TYR A 107      -9.883  21.560  -3.527  1.00 20.00           H  
ATOM    193  HE1 TYR A 107      -7.058  23.611  -7.039  1.00 20.00           H  
ATOM    194  HE2 TYR A 107     -10.519  21.330  -5.909  1.00 20.00           H  
ATOM    195  HH  TYR A 107      -9.325  23.253  -8.383  1.00 20.00           H  
ATOM    196  N   GLY A 108      -5.019  25.023  -1.454  1.00 20.00           N1+
ATOM    197  CA  GLY A 108      -5.059  25.450  -0.115  1.00 20.00           C  
ATOM    198  C   GLY A 108      -5.706  24.457   0.770  1.00 20.00           C  
ATOM    199  O   GLY A 108      -5.490  25.100   1.796  1.00 20.00           O  
ATOM    200  HN1 GLY A 108      -4.475  25.771  -1.990  1.00 20.00           H  
ATOM    201  HN2 GLY A 108      -4.466  24.107  -1.459  1.00 20.00           H  
ATOM    202  HA1 GLY A 108      -4.039  25.615   0.231  1.00 20.00           H  
ATOM    203  HA2 GLY A 108      -5.618  26.384  -0.061  1.00 20.00           H  
ATOM    204  N   PHE A 109      -5.524  23.143   0.577  1.00 20.00           N1+
ATOM    205  CA  PHE A 109      -6.189  22.187   1.422  1.00 20.00           C  
ATOM    206  C   PHE A 109      -5.899  22.423   2.911  1.00 20.00           C  
ATOM    207  O   PHE A 109      -5.683  23.066   3.937  1.00 20.00           O  
ATOM    208  CB  PHE A 109      -7.536  20.514   2.561  1.00 20.00           C  
ATOM    209  CG  PHE A 109      -7.783  20.779   1.077  1.00 20.00           C  
ATOM    210  CD1 PHE A 109      -9.090  20.851   0.610  1.00 20.00           C  
ATOM    211  CD2 PHE A 109      -6.728  20.931   0.180  1.00 20.00           C  
ATOM    212  CE1 PHE A 109      -9.342  21.080  -0.738  1.00 20.00           C  
ATOM    213  CE2 PHE A 109      -6.977  21.160  -1.169  1.00 20.00           C  
ATOM    214  CZ  PHE A 109      -8.286  21.235  -1.629  1.00 20.00           C  
ATOM    215  HN1 PHE A 109      -4.475  22.960   0.673  1.00 20.00           H  
ATOM    216  HN2 PHE A 109      -5.833  22.933  -0.426  1.00 20.00           H  
ATOM    217  HA  PHE A 109      -5.351  21.494   1.342  1.00 20.00           H  
ATOM    218  HB1 PHE A 109      -7.082  19.574   2.876  1.00 20.00           H  
ATOM    219  HB2 PHE A 109      -8.277  20.824   3.298  1.00 20.00           H  
ATOM    220  HD1 PHE A 109      -9.922  20.727   1.304  1.00 20.00           H  
ATOM    221  HD2 PHE A 109      -5.701  20.870   0.538  1.00 20.00           H  
ATOM    222  HE1 PHE A 109     -10.370  21.138  -1.097  1.00 20.00           H  
ATOM    223  HE2 PHE A 109      -6.147  21.280  -1.864  1.00 20.00           H  
ATOM    224  HZ  PHE A 109      -8.485  21.414  -2.686  1.00 20.00           H  
ATOM    225  N   ARG A 110      -6.910  22.396   3.773  1.00 20.00           N1+
ATOM    226  CA  ARG A 110      -6.708  22.420   5.220  1.00 20.00           C  
ATOM    227  C   ARG A 110      -7.975  21.998   5.863  1.00 20.00           C  
ATOM    228  O   ARG A 110      -7.758  22.641   6.889  1.00 20.00           O  
ATOM    229  CB  ARG A 110      -9.620  20.129   5.512  1.00 20.00           C  
ATOM    230  CG  ARG A 110      -9.800  20.502   4.024  1.00 20.00           C  
ATOM    231  CD  ARG A 110     -11.247  20.205   3.592  1.00 20.00           C  
ATOM    232  NE  ARG A 110     -11.403  20.467   2.171  1.00 20.00           N  
ATOM    233  CZ  ARG A 110     -12.540  20.341   1.584  1.00 20.00           C  
ATOM    234  NH1 ARG A 110     -13.718  19.947   2.293  1.00 20.00           N  
ATOM    235  NH2 ARG A 110     -12.642  20.597   0.191  1.00 20.00           N  
ATOM    236  HN1 ARG A 110      -7.455  21.499   3.564  1.00 20.00           H  
ATOM    237  HN2 ARG A 110      -7.519  23.245   3.544  1.00 20.00           H  
ATOM    238  HA  ARG A 110      -5.744  22.160   5.656  1.00 20.00           H  
ATOM    239  HB1 ARG A 110      -9.383  19.084   5.713  1.00 20.00           H  
ATOM    240  HB2 ARG A 110     -10.416  20.456   6.182  1.00 20.00           H  
ATOM    241  HG1 ARG A 110      -9.591  21.563   3.888  1.00 20.00           H  
ATOM    242  HG2 ARG A 110      -9.112  19.914   3.416  1.00 20.00           H  
ATOM    243  HD1 ARG A 110     -11.477  19.158   3.794  1.00 20.00           H  
ATOM    244  HD2 ARG A 110     -11.930  20.842   4.154  1.00 20.00           H  
ATOM    245  HE  ARG A 110     -10.552  20.772   1.600  1.00 20.00           H  
ATOM    246 1HH1 ARG A 110     -13.669  19.747   3.343  1.00 20.00           H  
ATOM    247 2HH1 ARG A 110     -14.649  19.851   1.773  1.00 20.00           H  
ATOM    248 1HH2 ARG A 110     -11.776  20.892  -0.363  1.00 20.00           H  
ATOM    249 2HH2 ARG A 110     -13.585  20.494  -0.304  1.00 20.00           H  
ATOM    250  N   LEU A 111      -8.140  22.055   7.177  1.00 20.00           N1+
ATOM    251  CA  LEU A 111      -9.284  21.472   7.785  1.00 20.00           C  
ATOM    252  C   LEU A 111      -9.784  22.411   8.860  1.00 20.00           C  
ATOM    253  O   LEU A 111      -9.567  23.054   9.886  1.00 20.00           O  
ATOM    254  CB  LEU A 111     -11.413  20.564   8.518  1.00 20.00           C  
ATOM    255  CG  LEU A 111     -11.716  19.053   8.631  1.00 20.00           C  
ATOM    256  CD1 LEU A 111     -13.172  18.801   8.204  1.00 20.00           C  
ATOM    257  CD2 LEU A 111     -10.774  18.235   7.726  1.00 20.00           C  
ATOM    258  HN1 LEU A 111      -8.148  23.092   7.440  1.00 20.00           H  
ATOM    259  HN2 LEU A 111      -7.286  21.581   7.614  1.00 20.00           H  
ATOM    260  HA  LEU A 111      -8.701  20.866   8.479  1.00 20.00           H  
ATOM    261  HB1 LEU A 111     -11.582  20.974   9.514  1.00 20.00           H
[truncated: 362,422 more chars]
